# Supplementary material for: Randomized controlled comparison of cross-sectional survey approaches to optimize follow-up completeness in clinical studies
Source: PLoS One. 2019 Mar 18;14(3):e0213822. doi: 10.1371/journal.pone.0213822 (PMC6422260; doi:10.1371/journal.pone.0213822)
Supplement: S3 File — (XLSX) [file pone.0213822.s003.xlsx]

## Sheet: import data SPSS (2)
DID	Gruppe_RCT	study Tinner	duplicate (pat)	dead per April 2011	gender	Age	death (date)	OP until trial_d	OP until trial_m	OP until trial or death_months	n correct calls	wrong calls	reach_d_with delay	reach_d_wo delay	duration_contact_startdate	failed information	source	daytime contact	last kn alive (date)	memory	OP_type	recovery	detriment	health status	MET	care	other OP
2	2	1	0	0	m	67		62	2.03279	2.03279	1	0	9	1	9	nein	pat	vm		1	open	ja	2	2	4	3	1
3	3	1	0	0	m	85		94	3.08197	3.08197	1	0	1	1	1	nein	pat	vm		1	open	ja	1	2	4	1
4	1	1	0	0	f	66		85	2.78689	2.78689	1	0	1	1	2	nein	pat	nm		1	open	ja	2	2	5	1	2
5	3	1	0	0	m	63		117	3.83607	3.83607	1	0	1	1	10	nein	ang	vm			open	ja	2	2	6	1
6	1	1	0	0	m	74		89	2.91803	2.91803	1	0	1	1	2	nein	ang	nm			open	nein	1	2	4	1	2
7	3	1	0	0	m	55		119	3.90164	3.90164	2	0	2	2	11	nein	pat	vm		1	open	ja	2	2	5	1	1
8	3	1	0	0	m	65		116	3.80328	3.80328	3	0	2	2	3	nein	pat	nm		1	open	nein	2	2	5	1
9	3	1	0	0	m	64		118	3.86885	3.86885	2	0	2	2	2	nein	pat	vm		1	evar	ja	2	2	4	1	1
10	3	1	0	0	m	81		123	4.03279	4.03279	1	0	1	1	1	nein	pat	nm		1	open	ja	2	1	4	1
11	3	1	0	0	m	70		131	4.29508	4.29508	1	0	1	1	3	nein	pat	nm		1	open	ja	2	2	4	1
12	1	1	0	0	m	60		113	3.70492	3.70492	1	0	1	1	4	nein	pat	vm		1	open	ja	1	2	5	1	2
13	3	1	0	0	m	72		141	4.62295	4.62295	1	0	1	1	11	nein	pat	nm		1	open	ja	2	2	4	1	1
14	2	1	0	0	m	83		115	3.77049	3.77049	1	0	8	1	8	nein	pat	nm		1	open	ja	2	2	4	1	1
15	3	1	0	0	m	53		156	5.11475	5.11475	1	0	1	1	10	nein	ang	nm						4
16	3	1	0	0	m	75		152	4.98361	4.98361	3	0	2	2	2	nein	pat	nm		1	open	ja	2	3	4	1
17	3	1	0	0	f	81		159	5.21311	5.21311	1	0	1	1	1	nein	pat	vm		1	open	ja	2	2	4	1
18	3	1	0	0	m	74		164	5.37705	5.37705	3	0	2	2	5	nein	pat	nm		1	open	ja	2	2	4	1
19	3	1	0	0	m	81		163	5.34426	5.34426	1	0	1	1	3	nein	pat	nm		1	open	ja	2	1	4	1
20	3	1	0	0	m	74		174	5.70492	5.70492	2	0	2	2	12	nein	pat	nm		1	open	ja	1	2	3	1
21	2	1	0	0	m	79		144	4.72131	4.72131	1	0	11	1	11	nein	pat	vm		1	evar	ja	2	1	3	2	1
22	3	1	0	0	m	72		174	5.70492	5.70492	1	0	1	1	8	nein	pat	nm		1	evar	ja	2	2	5	1
23	1	1	0	0	m	49		150	4.91803	4.91803	1	0	1	1	1	nein	pat	vm		1	open	ja	2	2	6	1	2
24	2	1	0	0	m	78		166	5.44262	5.44262	2	0	10	1	10	nein	pat	nm		1	evar	ja	2	2	4	1	2
25	1	1	0	0	m	77		174	5.70492	5.70492	1	0	1	1	4	nein	pat	vm		1	open	ja	2	2	4	1	2
26	3	1	0	0	m	72		201	6.59016	6.59016	1	0	1	1	8	nein	pat	nm		1	open	ja	2	2	5	1	1
27	1	1	0	0	m	56		177	5.80328	5.80328	1	0	1	1	3	nein	pat	nm		1	open	ja	2	3	4	1	1
29	1	1	0	0	m	73		204	6.68852	6.68852	1	0	1	1	3	nein	pat	nm		1	open	ja	2	1	5	1	2
30	3	1	0	0	m	81		224	7.34426	7.34426	2	0	2	2	2	nein	pat	vm		1	open	ja	2	1	5	1	1
31	3	1	0	0	m	65		230	7.54098	7.54098	4	0	2	2	2	nein	pat	nm		1	evar	ja	2	1	5	1	1
32	1	1	0	0	m	64		217	7.11475	7.11475	1	0	1	1	5	nein	pat	nm		1		ja	2	2	5	1	2
33	3	1	0	0	f	59		235	7.70492	7.70492	1	0	1	1	1	nein	pat	nm		1	open	ja	2	2	7	1
34	3	1	0	0	m	81		239	7.83607	7.83607	1	0	1	1	4	nein	pat	nm		1	open	ja	2	3	3	3	1
35	3	1	0	0	m	69		244	8	8	4	0	3	3	10	nein	pat	ab		1	open	ja	2	2	4	1
36	2	1	0	0	m	75		217	7.11475	7.11475	0	0	10	1	10	nein	pat	nm		1	open	ja	2	1	4	1	1
37	3	1	0	0	m	64		245	8.03279	8.03279	1	0	1	1	3	nein	pat	nm		1	open	ja	2	2	5	1
39	2	1	0	0	m	59		227	7.44262	7.44262	2	0	10	1	10	nein	pat	nm		1	open	ja	2	1	5	1	2
40	1	1	0	0	m	75		232	7.60656	7.60656	1	0	1	1	4	nein	pat	nm		1	evar	ja	1	2	3	1	2
42	3	1	0	0	f	76		261	8.55738	8.55738	5	0	6	6	10	nein	ang	vm				ja	1	3	2	1
43	3	1	0	0	m	74		265	8.68852	8.68852	2	0	2	2	10	nein	pat	vm		1	open	ja	2	1	4	1
45	1	1	0	0	m	75		239	7.83607	7.83607	1	0	1	1	2	nein	pat	nm		1	open	ja	2	2	3	1	2
46	1	1	0	0	m	67		245	8.03279	8.03279	1	0	1	1	5	nein	pat	nm		1	open	ja	2	2	6	1	1
48	1	1	0	0	m	74		245	8.03279	8.03279	1	0	1	1	2	nein	pat	vm		1	evar	ja	1	2	3	1	1
49	2	1	0	0	m	73		245	8.03279	8.03279	7	0	17	9	17	nein	pat	vm		1	open	ja	2	1	5	1	1
50	3	1	0	0	m	73		275	9.01639	9.01639	1	0	1	1	10	nein	pat	vm		1	open	ja	2	2	3	1
51	3	1	0	0	m	61		280	9.18033	9.18033	1	0	1	1	3	nein	pat	nm		1	evar	ja	2	2	4	1
52	3	1	0	0	m	62		281	9.21311	9.21311	2	0	2	2	3	nein	pat	vm		1	open	ja	2	2	6	1
53	3	1	0	0	m	59		284	9.31148	9.31148	1	0	1	1	2	nein	ang	vm			open	ja	2	4	2	2	1
54	3	1	0	0	m	75		294	9.63934	9.63934	8	2	29	29	38	nein	pat	vm		1	open	ja	2	1	5	1	1
55	3	1	0	0	m	62		294	9.63934	9.63934	1	0	1	1	9	nein	pat	nm		1	open	ja	2	2	5	1
56	1	1	0	0	m	69		273	8.95082	8.95082	1	0	1	1	8	nein	ang	nm			open	ja	2	2	4	1	2
57	3	1	0	0	m	66		307	10.0656	10.0656	5	0	40	40	47	nein	ang	vm				nein
58	2	1	0	0	m	70		285	9.34426	9.34426	1	0	9	1	9	nein	pat	vm		1	evar	ja	2	1	4	1	2
59	3	1	0	0	m	68		322	10.5574	10.5574	2	0	2	2	11	nein	pat	vm		1	open	ja	2	1	7	1
60	3	1	0	0	m	66		320	10.4918	10.4918	1	0	1	1	1	nein	pat	nm		1	open	ja	2	2	5	1	1
61	3	1	0	0	m	53		332	10.8852	10.8852	1	0	1	1	8	nein	pat	nm		1	open	ja	2	2	4	1
63	2	1	0	0	m	68		314	10.2951	10.2951	1	0	15	1	15	nein	pat	vm		1	open	ja	2	2	6	1	1
64	2	1	0	0	m	65		315	10.3279	10.3279	0	0	8	1	8	nein	pat	nm		1	open	ja	2	2	3	1	1
65	1	1	0	0	m	47		320	10.4918	10.4918	3	0	2	2	4	nein	pat	nm		1	open	ja	2	2	6	1	2
66	2	1	0	0	m	71		319	10.459	10.459	0	0	3	1	3	nein	pat	nm		1	evar	ja	2	2	4	1	1
67	3	1	0	0	m	62		342	11.2131	11.2131	2	0	2	2	3	nein	pat	vm		1	open	ja	2	2	4	1	1
68	3	1	0	0	m	84		351	11.5082	11.5082	1	0	1	1	10	nein	ang	nm				ja	1	3	2	2
69	3	1	0	0	f	86		342	11.2131	11.2131	1	0	1	1	1	nein	pat	vm		1	open	ja	2	2	4	1
70	3	1	0	0	m	64		346	11.3443	11.3443	1	7	7	7	7	ja	pat	nm		1	open	ja	2	1	6	1
71	1	1	0	0	m	82		331	10.8525	10.8525	1	0	1	1	4	nein	pat	nm		1	evar	ja	2	2	4	1	1
72	3	1	0	0	m	61		357	11.7049	11.7049	1	0	1	1	5	nein	ang	nm			open	ja	2	1	6	1
73	2	1	0	0	f	79		334	10.9508	10.9508	1	0	8	1	8	nein	pat	nm		1	evar	ja	2	1	4	1	1
74	2	1	0	0	m	79		335	10.9836	10.9836	3	0	10	2	10	nein	pat	nm		1	evar	nein	1	2	3	1	1
75	3	1	0	0	m	63		361	11.8361	11.8361	1	0	1	1	1	nein	pat	vm		1	evar	ja	2	2	3	1
76	2	1	0	0	m	61		341	11.1803	11.1803	0	0	3	1	3	nein	pat	nm		1	open	ja	2	1	7	1	2
77	1	1	0	0	m	77		341	11.1803	11.1803	2	0	2	2	2	nein	pat	vm		1	evar	ja	1	2	4	1	2
78	2	1	0	0	m	86		342	11.2131	11.2131	0	0	11	1	11	nein	pat	vm		1	evar	nein	1	3	3	2	2
79	1	1	0	0	m	73		345	11.3115	11.3115	1	7	7	7	9	ja	pat	ab		1	open	ja	2	1	7	1	2
80	2	1	0	0	m	70		347	11.377	11.377	1	0	9	1	9	nein	pat	vm		1	open	ja	2	2	4	1	2
81	1	1	0	0	m	81		349	11.4426	11.4426	3	0	2	2	3	nein	pat	vm		1	open	ja	2	2	4	1	1
82	3	1	0	0	m	80		372	12.1967	12.1967	3	0	2	2	2	nein	pat	nm		1	open	ja	2	2	3	4	1
83	1	1	0	0	m	85		368	12.0656	12.0656	1	0	1	1	8	nein	pat	nm		1	evar	ja	2	2	4	1	2
84	3	1	0	0	m	65		392	12.8525	12.8525	2	8	29	29	38	nein	ang	vm			evar	ja	2	2	2	2
85	3	1	0	0	m	73		385	12.623	12.623	2	0	2	2	2	nein	pat	vm		1	open	ja	2	2	5	1	1
86	2	1	0	0	m	71		369	12.0984	12.0984	1	0	5	1	5	nein	pat	vm		1	evar	ja	2	2	6	1	2
87	3	1	0	0	m	86		400	13.1148	13.1148	5	0	38	38	48	nein	pat	vm		1	open	ja	2	2	4	2
88	3	1	0	0	m	80		399	13.082	13.082	1	0	1	1	9	nein	pat	nm		1	open	ja	2	2	4	1	1
89	3	1	0	0	m	84		398	13.0492	13.0492	2	0	2	2	9	nein	pat	vm		1	open	ja	2	2	3	1
90	2	1	0	0	m	74		376	12.3279	12.3279	0	0	10	1	10	nein	pat	nm		1	open	ja	2	2	5	1	2
91	1	1	0	0	m	53		380	12.459	12.459	1	0	1	1	4	nein	pat	nm		1	evar	ja	2	2	5	1	2
92	1	1	0	0	f	60		387	12.6885	12.6885	1	0	1	1	9	nein	pat	nm		1	open	ja	2	2	6	1	2
93	3	1	0	0	m	70		402	13.1803	13.1803	3	0	2	2	2	nein	pat	vm		1	open	ja	2	2	4	1
94	3	1	0	0	m	78		407	13.3443	13.3443	6	0	8	8	11	nein	pat	vm		1	evar	ja	2	2	6	1
95	2	1	0	0	m	68		384	12.5902	12.5902	1	0	9	1	9	nein	pat	nm		1	kA	ja	2	2	4	1	1
96	2	1	0	0	m	61		391	12.8197	12.8197	1	0	15	1	15	nein	pat	nm		1	open	ja	2	2	4	1	1
98	2	1	0	1	m	65	2011-02-04	405	13.2787	12.7213	0	0	8	1	8	nein	Ang	vm
99	3	1	0	0	m	76		433	14.1967	14.1967	3	0	2	2	2	nein	pat	nm		1	open	ja	2	1	5	1
100	1	1	0	0	m	82		416	13.6393	13.6393	1	0	1	1	4	nein	pat	nm		1	open	ja	1	2	4	2	2
101	1	1	0	0	m	60		424	13.9016	13.9016	1	0	1	1	1	nein	pat	nm		1	open	ja	2	1	7	1	1
102	1	1	0	0	m	69		434	14.2295	14.2295	1	0	1	1	1	nein	pat	nm		1	open	ja	2	1	7	1	1
103	1	1	0	0	m	88		465	15.2459	15.2459	2	0	4	4	8	nein	pat	vm		1	evar	ja	1	2	3	3	2
104	3	1	0	0	m	81		489	16.0328	16.0328	1	0	1	1	2	nein	pat	nm		1	evar	ja	2	1	4	1
106	2	1	0	0	m	60		474	15.541	15.541	4	2	37	21	37	ja	pat	ab		1	open	ja	1	2	6	1	2
107	1	1	0	0	m	66		479	15.7049	15.7049	1	0	1	1	5	nein	pat	nm		1	open	ja	2	2	4	1	1
108	2	1	0	0	m	61		476	15.6066	15.6066	3	1	12	2	12	ja	pat	ab		1	open	ja	2	1	6	1	2
110	3	1	0	0	m	80		516	16.918	16.918	1	0	1	1	10	nein	pat	nm		1	open	ja	2	1	4	1
111	3	1	0	0	f	73		516	16.918	16.918	5	0	8	8	8	nein	pat	vm		1	open	ja	1	2	3	1	1
112	2	1	0	0	m	67		496	16.2623	16.2623	2	0	4	1	4	nein	pat	vm		1	evar	ja	2	1	4	1	1
113	2	1	0	0	m	65		500	16.3934	16.3934	0	0	8	1	8	nein	pat	vm		1	open	nein	1	2	3	1	2
114	3	1	0	0	m	83		540	17.7049	17.7049	3	0	37	37	47	nein	pat	vm		1	evar	ja	2	1	4	1
115	3	1	0	0	m	71		539	17.6721	17.6721	1	0	1	1	9	nein	pat	nm		1	evar	ja	1	3	4	1
116	2	1	0	0	f	72		515	16.8852	16.8852	2	0	9	1	9	nein	pat	vm		1	open	ja	2	2	4	1	1
117	2	1	0	0	m	86		528	17.3115	17.3115	0	0	4	1	4	nein	pat	vm		1	evar	ja	2	1	4	1	2
118	3	1	0	0	f	73		558	18.2951	18.2951	1	0	1	1	9	nein	pat	nm		1	open	ja	2	1	3	3
119	3	1	0	0	m	79		558	18.2951	18.2951	1	0	1	1	8	nein	pat	nm		1	open	ja	2	4	2	2
120	2	1	0	0	m	82		531	17.4098	17.4098	1	0	9	1	9	nein	pat	vm		1	open	ja	2	2	4	1	1
121	2	1	0	0	f	74		543	17.8033	17.8033	1	0	15	1	15	nein	pat	vm		1	open	ja	2	2	5	1	1
122	3	1	0	0	m	77		566	18.5574	18.5574	1	0	1	1	2	nein	pat	nm		1	evar	ja	2	2	3	1	1
124	3	1	0	0	m	61		574	18.8197	18.8197	4	0	2	2	10	nein	pat	ab		1	open	ja	2	2	4	1	1
125	3	1	0	0	m	81		575	18.8525	18.8525	1	0	1	1	4	nein	pat	nm		1	evar	ja	2	2	4	3	1
126	3	1	0	0	m	63		580	19.0164	19.0164	3	0	2	2	4	nein	pat	nm		1	open	ja	2	1	5	1	1
127	3	1	0	0	m	64		589	19.3115	19.3115	1	0	1	1	10	nein	pat	nm		1	open	nein	2	2	5	1
128	1	1	0	0	m	74		567	18.5902	18.5902	1	0	1	1	5	nein	pat	nm		1	open	ja	2	2	6	1	2
129	1	1	0	0	m	79		566	18.5574	18.5574	1	0	1	1	3	nein	pat	nm		1	evar	ja	2	2	4	1	2
130	3	1	0	0	m	62		589	19.3115	19.3115	1	7	8	8	11	ja	pat	nm		1	open	ja	2	2	6	1	1
131	3	1	0	0	m	73		594	19.4754	19.4754	2	0	2	2	10	nein	pat	vm		1	open	ja	2	2	6	1	1
132	2	1	0	0	m	66		566	18.5574	18.5574	1	0	9	1	9	nein	pat	vm		1	open	ja	2	2	4	1	2
133	2	1	0	0	m	69		570	18.6885	18.6885	1	0	10	1	10	nein	pat	vm		1	open	ja	2	2	4	1	2
134	1	1	0	0	m	71		574	18.8197	18.8197	2	1	2	2	5	ja	pat	nm		1	open	ja	2	1	6	1	2
135	3	1	0	0	m	57		594	19.4754	19.4754	4	0	3	3	4	nein	pat	nm		1	evar	ja	2	1	7	1
136	1	1	0	0	m	64		577	18.918	18.918	1	0	1	1	5	nein	pat	nm		1	open	ja	2	2	4	1	2
137	2	1	0	0	m	65		577	18.918	18.918	8	0	59	49	59	nein	pat	vm		1	open	ja	2	2	4		2
138	3	1	0	0	m	58		608	19.9344	19.9344	1	2	2	2	11	nein	pat	vm		1	open	ja	2	1	6	1
139	3	1	0	0	m	68		608	19.9344	19.9344	1	0	1	1	2	nein	pat	nm		1	open	ja	1	2	4	1
141	3	1	0	0	m	71		621	20.3607	20.3607	1	7	40	40	48	ja	ang	vm				ja	2	3	2	4
142	1	1	0	0	m	63		616	20.1967	20.1967	2	0	4	4	8	nein	pat	vm		1	open	ja	2	1	7	1	1
143	2	1	0	1	m	90	2011-01-23	616	20.1967	19.2459	0	0	17	1	17	nein	Ang
144	3	1	0	1	m	76	2009-09-04	656	21.5082	3.04918	1	0	1	1	8	nein	Ang	nm
145	3	1	0	0	m	49		652	21.377	21.377	7	7	4	4	6	nein	pat	vm		1	open	ja	2	2	4	1
146	3	1	0	0	f	77		659	21.6066	21.6066	1	7	9	9	10	nein	ang	nm			open	ja	2	2	5	1
147	3	1	0	0	f	75		666	21.8361	21.8361	1	0	1	1	4	nein	pat	nm		1	evar	nein	1	2	3	3	1
148	3	1	0	0	m	81		671	22	22	1	0	1	1	3	nein	pat	nm		1	open	ja	2	2	3	1	1
149	1	1	0	0	m	79		651	21.3443	21.3443	6	0	9	9	10	nein	ang	ab			open	ja	2	2	4	1	2
150	2	1	0	0	m	66		654	21.4426	21.4426	1	0	10	1	10	nein	pat	vm		1	open	ja	2	2	4	1	2
151	3	1	0	0	m	55		677	22.1967	22.1967	2	0	2	2	2	nein	pat	vm		1	open	ja	1	3	4	1
152	3	1	0	0	m	67		685	22.459	22.459	1	0	1	1	8	nein	pat	nm		1	open	ja	2	2	5	1
153	2	1	0	0	m	70		662	21.7049	21.7049	1	0	4	1	4	nein	pat	ab		1	open	ja	2	2	5	1	1
154	1	1	0	0	m	76		668	21.9016	21.9016	1	0	1	1	1	nein	pat	nm		1	open	ja	2	2	3	3	1
155	3	1	0	0	f	80		696	22.8197	22.8197	2	0	4	4	8	nein	pat	vm		2		ja	2	2
156	3	1	0	0	m	69		694	22.7541	22.7541	4	0	2	2	3	nein	pat	nm		1	open	ja	2	2	4	1
158	2	1	0	0	m	69		685	22.459	22.459	1	0	9	1	9	nein	pat	vm		1	open	ja	2	2	4	1	2
159	3	1	0	0	m	66		712	23.3443	23.3443	3	0	2	2	2	nein	pat	nm		1	evar	ja	2	2	4	1
161	3	1	0	0	m	73		724	23.7377	23.7377	1	0	1	1	4	nein	pat	nm		1	open	ja	2	1	4	1
162	3	1	0	0	m	77		733	24.0328	24.0328	2	0	2	2	11	nein	pat	vm		1	open	ja	2	2	6	1
163	3	1	0	0	m	83		732	24	24	2	0	2	2	9	nein	pat	vm		1		ja	2	2	5	1
164	3	1	0	0	m	65		726	23.8033	23.8033	2	0	2	2	2	nein	pat	vm		1	open	ja	2	2	5	1	1
166	3	1	0	0	m	82		749	24.5574	24.5574	1	0	1	1	9	nein	pat	nm		1		ja	2	1	4	1	1
167	1	1	0	1	m	87	2010-05-19	727	23.8361	14.7213	2	1	1	1	1	ja	HA	nm
168	2	1	0	0	f	79		741	24.2951	24.2951	1	0	11	1	11	nein	pat	vm		1	evar	ja	2	4	3	2	2
169	3	1	0	0	m	73		769	25.2131	25.2131	1	0	1	1	1	nein	pat	nm		1	open	ja	2	2	5	1
170	3	1	0	0	m	68		785	25.7377	25.7377	2	0	1	1	11	nein	pat	ab		1	open	ja	2	2	6	1	1
171	1	1	0	0	m	84		762	24.9836	24.9836	1	0	1	1	8	nein	pat	vm		1	evar	ja	2	2	6	1	2
172	1	1	0	0	m	64		759	24.8852	24.8852	7	0	10	10	10	nein	pat	nm		1	open	ja	2	2	5	1	1
173	3	1	0	0	f	59		792	25.9672	25.9672	4	0	2	2	11	nein	pat	ab		1	evar	ja	2	2	5	1	1
174	2	1	0	0	f	63		783	25.6721	25.6721	1	0	11	1	11	nein	pat	nm		1	open	ja	2	2	4	1	1
175	3	1	0	0	m	72		827	27.1148	27.1148	8	1	59	59	68	nein	pat	nm		1	evar	ja	2	2	5	1	1
177	1	1	0	0	m	61		811	26.5902	26.5902	1	0	1	1	3	nein	pat	nm		1	open	ja	1	3	4	1	1
178	2	1	0	0	m	72		818	26.8197	26.8197	1	0	17	1	17	nein	pat	vm		1	open	ja	2	2	4	1	2
179	1	1	0	0	m	60		825	27.0492	27.0492	1	0	1	1	1	nein	ANG	vm			open	ja	2	1	5	1	2
180	3	1	0	0	m	68		860	28.1967	28.1967	2	0	2	2	9	nein	pat	vm		1	open	ja	2	2	4	1
181	1	1	0	0	f	66		845	27.7049	27.7049	1	1	1	1	8	ja	pat	nm		1	open	ja	2	1	6	1	1
182	2	1	0	0	m	73		852	27.9344	27.9344	1	0	9	1	9	nein	pat	vm		1	open	ja	2	2	4	1	1
183	2	1	0	0	m	72		853	27.9672	27.9672	1	0	22	1	22	nein	pat	vm		1	open	ja	2	1	4	1	1
184	3	1	0	0	m	71		879	28.8197	28.8197	1	0	1	1	2	nein	pat	nm		1	open	ja	1	2	3	1	1
185	1	1	0	0	m	72		863	28.2951	28.2951	1	0	1	1	4	nein	pat	vm		1	open	ja	2	1	5	1	2
186	2	1	0	0	m	70		864	28.3279	28.3279	1	0	9	1	9	nein	pat	vm		1	open	ja	2	2	4	1	1
187	3	1	0	1	m	76	2010-07-19	895	29.3443	21.4426	1	0	1	1	4	nein	Ang	vm
188	2	1	0	1	m	77	2009-02-27	872	28.5902	4.85246	0	0	17	1	17	nein	Ang
189	2	1	0	0	m	64		879	28.8197	28.8197	1	0	3	1	3	nein	pat	vm		1	open	ja	2	1	6	1	1
190	3	1	0	0	m	84		903	29.6066	29.6066	2	7	9	9	11	ja	pat	vm		1		ja	2	2	5	1
191	1	1	0	0	m	69		889	29.1475	29.1475	1	0	1	1	2	nein	pat	nm		1	open	ja	2	1	5	1	2
192	3	1	0	0	m	62		916	30.0328	30.0328	3	0	2	2	3	nein	pat	vm		1	open	ja	2	2	5	1
193	2	1	0	0	m	62		895	29.3443	29.3443	1	5	23	7	23	nein	pat	ab		1	open	ja	2	1	5	1	2
194	2	1	0	0	m	61		902	29.5738	29.5738	1	0	9	1	9	nein	pat	vm		1	open	ja	1	2	5	1	1
195	2	1	0	0	m	65		903	29.6066	29.6066	3	0	18	2	18	nein	ang	nm			evar	ja	2	1	4	1	1
196	3	1	0	0	m	80		931	30.5246	30.5246	1	0	1	1	3	nein	pat	nm		1	open	ja	2	2	4	1
197	1	1	0	1	m	79	2008-10-19	918	30.0984	1.96721	2	0	2	2	5	nein	ANG	vm
198	3	1	0	0	m	76		939	30.7869	30.7869	1	0	1	1	4	nein	pat	vm		1	open	ja	2	1	5	1	1
199	3	1	0	0	m	70		951	31.1803	31.1803	1	0	1	1	3	nein	pat	nm		1	open	ja	2	2	5	1
200	2	1	0	0	m	84		935	30.6557	30.6557	1	0	17	1	17	nein	pat	nm		1	open	ja	2	2	3	1	1
201	3	1	0	0	m	80		966	31.6721	31.6721	9	3	59	59	68	nein	pat	nm		1	evar	ja	2	3	4	1
202	1	1	0	0	m	70		945	30.9836	30.9836	1	0	1	1	4	nein	pat	vm		1	open	ja	2	2	4	1	2
203	3	1	0	0	m	72		967	31.7049	31.7049	2	0	2	2	5	nein	pat	nm		1	open	ja	2	2	4	1
204	3	1	0	1		78	2010-07-10	975	31.9672	23.7377	2	0	4	4	8	nein	GV	vm
205	2	1	0	0	m	70		951	31.1803	31.1803	1	0	10	1	10	nein	pat	nm		1	open	ja	1	2	4	1	2
206	1	1	0	0	f	82		956	31.3443	31.3443	1	0	1	1	1	nein	pat	nm		1	open	ja	2	2	4	1	2
207	1	1	0	0	m	72		959	31.4426	31.4426	2	0	2	2	4	nein	pat	vm
208	3	1	0	0	m	73		986	32.3279	32.3279	2	0	2	2	10	nein	pat	vm		1	open	ja	2	1	6	1
209	1	1	0	0	m	85		959	31.4426	31.4426	1	0	1	1	2	nein	Pat	vm		1	open	ja	2	1	4	1	2
210	3	1	0	0	m	76		983	32.2295	32.2295	1	0	1	1	4	nein	pat	vm		1	open	ja	2	2	2	1
211	3	1	0	0	m	62		987	32.3607	32.3607	1	0	1	1	8	nein	pat	nm		1	open	ja	1	3	4	1	1
212	1	1	0	0	m	65		968	31.7377	31.7377	2	0	4	4	8	nein	pat	vm		1	open	ja	2	2	5	1	2
213	2	1	0	0	m	79		965	31.6393	31.6393	1	0	18	1	18	nein	pat	vm		1	evar	ja	2	2	4	1	2
214	3	1	0	0	m	81		992	32.5246	32.5246	1	0	1	1	1	nein	pat	vm		1	evar	ja	2	2	4	1	1
215	1	1	0	0	m	65		975	31.9672	31.9672	1	0	1	1	3	nein	pat	nm		1	open	ja	2	2	5	1	2
216	1	1	0	0	m	58		975	31.9672	31.9672	1	0	1	1	1	nein	pat	vm		1	open	ja	2	1	5	1	2
217	1	1	0	0	m	90		978	32.0656	32.0656	1	0	1	1	3	nein	pat	vm		1	evar	ja	2	2	2	2	1
219	2	1	0	0	m	84		983	32.2295	32.2295	1	0	10	1	10	nein	pat	vm		1	open	ja	2	2	4	1	2
220	1	1	0	0	m	76		985	32.2951	32.2951	2	0	2	2	2	nein	pat	vm		1	open	ja	2	2	4	1	1
221	2	1	0	0	m	80		993	32.5574	32.5574	1	0	4	1	4	nein	ang	nm			open	ja	2	2	5	1	2
222	2	1	0	0	f	88		996	32.6557	32.6557	2	0	18	2	18	nein	pat	vm		1	open	ja	2	1	3	3	2
223	1	1	0	1	m	69	2009-10-08	1007	33.0164	16.5246	5	0	7	7	9	nein	ANG	nm
224	3	1	0	0	m	73		1038	34.0328	34.0328	1	9	28	28	37	nein	pat	nm		1	open	ja	2	2	6	1
225	3	1	0	0	m	73		1043	34.1967	34.1967	2	0	2	2	11	nein	pat	vm		1	open	ja	2	2	4	1	1
226	3	1	0	0	f	81		1046	34.2951	34.2951	1	0	1	1	8	nein	pat	nm		1	open	ja	2	1	4	1
227	1	1	0	1	m	88	2010-08-01	1021	33.4754	26.7213	1	0	1	1	3	nein	ANG	nm
228	3	1	0	0	m	76		1045	34.2623	34.2623	1	0	1	1	5	nein	pat	nm		1		ja	2	2	4	1	1
229	3	1	0	0	m	83		1045	34.2623	34.2623	2	0	5	5	8	nein	pat	vm		1	evar	ja	2	2	4	1	1
230	3	1	0	0	m	85		1043	34.1967	34.1967	2	0	2	2	2	nein	pat	vm		1	open	ja	2	1	7	1
231	1	1	0	0	m	60		1024	33.5738	33.5738	2	0	1	1	1	nein	Pat	nm		1	open	ja	1	2	4	1	1
232	1	1	0	0	m	86		1030	33.7705	33.7705	5	0	3	3	5	nein	pat	nm		1	evar	ja	2	2	3	1	2
234	3	1	0	3	m	75		1055	34.5902	34.5902	1	1	1	1	3	ja	HA	nm
235	1	1	0	0	m	80		1038	34.0328	34.0328	2	0	4	4	8	nein	pat	nm		1	open	ja	2	1	4	1	2
237	2	1	0	0	m	73		1039	34.0656	34.0656	1	0	9	1	9	nein	pat	vm		1	open	ja	2	2	6	1	2
238	3	1	0	0	f	77		1066	34.9508	34.9508	4	0	5	5	9	nein	ang	ab			open	ja	2	2	2	4	1
239	1	1	0	0	m	74		1044	34.2295	34.2295	3	0	2	2	5	nein	pat	nm		1	open	ja	2	2	3	1	1
240	3	1	0	0	m	75		1079	35.377	35.377	1	0	1	1	10	nein	pat	nm		1	open	ja	2	1	6	1
241	1	1	0	1	m	70	2009-11-15	1057	34.6557	19.4754	1	6	10	10	10	nein	ANG	nm
242	3	1	0	1	m	71	2010-12-01	1089	35.7049	32.0656	1	1	1	1	9	nein	HA	nm
243	2	1	0	0	m	63		1062	34.8197	34.8197	1	0	10	1	10	ja	pat	nm		1	open	ja	2	2	4	1	1
244	1	1	0	0	m	77		1074	35.2131	35.2131	1	0	1	1	4	nein	pat	nm		1	open	ja	2	1	4	1	1
245	3	1	0	0	m	77		1099	36.0328	36.0328	1	0	1	1	1	nein	pat	vm		1	open	ja	2	2	4	1	1
246	3	1	0	0	m	68		1112	36.459	36.459	1	0	1	1	8	nein	pat	nm		1	open	nein	2	3	4	1	1
247	1	1	0	0	m	76		1090	35.7377	35.7377	1	0	1	1	3	nein	pat	vm		1	open	ja	2	1	6	1	1
248	1	1	0	1	m	82	2008-11-17	1091	35.7705	8.65574	8	1	7	7	8	nein	HA	nm
250	3	1	0	0	m	75		1120	36.7213	36.7213	2	0	1	1	3	nein	pat	nm		1	open	ja	2	2	4	1
251	3	1	0	0	m	73		1119	36.6885	36.6885	4	0	2	2	2	nein	pat	ab		1	open	ja	2	2	5	1	1
253	2	1	0	0	m	56		1104	36.1967	36.1967	2	0	18	2	18	nein	pat	vm		1	open	ja	2	1	7	1	1
254	2	1	0	0	m	64		1109	36.3607	36.3607	1	0	8	1	8	nein	pat	nm		1	open	ja	2	1	7	1	1
255	3	1	0	0	m	53		1134	37.1803	37.1803	1	0	1	1	3	nein	pat	vm		1	open	ja	2	1	5	1
256	2	1	0	1	m	77	2010-03-07	1113	36.4918	24.9836	0	0	17	1	17	nein	Post
257	3	1	0	0	m	71		1141	37.4098	37.4098	2	0	4	4	8	nein	pat	vm		1	open	ja	2	3	4	1	1
258	3	1	0	0	f	67		1155	37.8689	37.8689	1	0	1	1	8	nein	pat	nm		1	open	ja	2	2	4	1	1
259	2	1	0	0	m	81		1132	37.1148	37.1148	1	0	17	1	17	nein	pat	vm		1	evar	ja	2	2	4	1	1
260	3	1	0	0	m	76		1154	37.8361	37.8361	2	0	2	2	2	nein	pat	vm		1	open	ja	1	3	4	1
261	2	1	0	0	m	77		1133	37.1475	37.1475	1	0	9	1	9	nein	pat	vm		1	open	ja	2	1	3	1	2
263	3	1	0	0	m	72		1160	38.0328	38.0328	1	0	1	1	3	nein	pat	nm		1	open	ja	2	1	4	1	1
264	3	1	0	0	f	73		1158	37.9672	37.9672	2	0	2	2	2	nein	pat	vm		1	open	ja	2	2	4	1
265	2	1	0	0	m	68		1139	37.3443	37.3443	2	0	17	3	17	nein	pat	vm		1	evar	ja	2	2	5	1	1
266	2	1	0	0	m	77		1140	37.377	37.377	2	0	18	2	18	nein	pat	vm		1	open	ja	2	1	5	1	1
267	3	1	0	0	m	79		1171	38.3934	38.3934	1	0	1	1	10	nein	pat	nm		1	open	nein	1	2	4	2
268	2	1	0	0	f	85		1159	38	38	1	0	18	1	18	nein	pat	vm		1	open	ja	2	2	3	1	1
269	1	1	0	1	m	59	2009-05-21	1164	38.1639	17.0164	1	0	1	1	5	nein	Ang	nm
270	3	1	0	0	m	78		1190	39.0164	39.0164	2	0	2	2	10	nein	pat	vm		1	open	ja	2	1	5	1
271	2	1	0	0	m	69		1165	38.1967	38.1967	1	0	11	1	11	nein	pat	vm		1	open	nein	2	2	6	1	1
272	3	1	0	0	m	65		1197	39.2459	39.2459	1	0	1	1	9	nein	pat	nm		1	open	ja	2	1	5	1
273	1	1	0	0	m	80		1172	38.4262	38.4262	7	1	10	10	10	nein	Pat	nm		1	open	ja	2	2	4	1	1
274	3	1	0	0	m	79		1195	39.1803	39.1803	2	0	2	2	2	nein	pat	vm		1	evar	ja	1	3	4	1
275	1	1	0	0	m	77		1176	38.5574	38.5574	1	0	1	1	2	nein	pat	vm		1	open	ja	2	1	4	1	2
276	1	1	0	0	m	75		1176	38.5574	38.5574	2	0	1	1	2	nein	pat	nm		1	evar	ja	2	1	7	1	1
277	3	1	0	1	m	88	2011-01-04	1208	39.6066	37.082	1	1	1	1	9	nein	HA	nm
279	3	1	0	0	m	80		1206	39.541	39.541	1	0	1	1	4	nein	pat	nm		1		ja	2	2	4	2	1
280	3	1	0	0	m	79		1211	39.7049	39.7049	2	0	2	2	9	nein	pat	vm		1	open	ja	2	2	4	1
281	3	1	0	0	m	72		1211	39.7049	39.7049	1	0	1	1	2	nein	pat	nm		1	open	nein	2	2	5	1	1
282	1	1	0	1	m	87	2010-01-06	1197	39.2459	25.6721	1	0	1	1	4	nein	Ang	nm
283	1	1	0	0	m	59		1202	39.4098	39.4098	1	0	1	1	8	ja	pat	vm		1	open	ja	2	1	3	1	2
285	1	1	0	0	m	68		1197	39.2459	39.2459	1	0	1	1	2	nein	pat	nm		1		ja	2	2	4	1	2
286	2	1	0	0	f	82		1200	39.3443	39.3443	1	0	17	1	17	nein	pat	vm		1	open	ja	2	2	3	2	1
287	1	1	0	0	m	81		1203	39.4426	39.4426	3	0	2	2	2	nein	pat	nm		1	evar	ja	2	2	2	4	2
288	3	1	0	0	m	74		1227	40.2295	40.2295	1	0	1	1	4	nein	pat	nm		1	open	ja	2	1	4	1
289	1	1	0	0	m	60		1208	39.6066	39.6066	3	8	10	10	11	ja	ang	ab			open	ja	2	2	5	1	2
290	2	1	0	0	m	60		1216	39.8689	39.8689	1	0	15	1	15	nein	pat	vm		1	open	ja	2	2	7	1	1
293	1	1	0	1	f	89	2009-08-25	1240	40.6557	22.7213	2	7	8	8	10	nein	Heim	vm
294	3	1	0	1	m	73	2009-04-20	1260	41.3115	18.5902	3	0	2	2	2	nein	Ang	nm
295	3	1	0	1	m	83	2010-11-09	1264	41.4426	37.3443	1	0	1	1	1	nein	Ang	nm
296	1	1	0	0	m	78		1252	41.0492	41.0492	1	0	1	1	8	nein	pat	nm		1	open	ja	2	1	6	1	1
297	3	1	0	0	m	68		1281	42	42	1	0	1	1	3	nein	ang	vm			open	ja	2	3	2	2	1
298	2	1	0	0	m	81		1259	41.2787	41.2787	1	0	10	1	10	nein	pat	vm		1	open	ja	1	2	4	1	1
299	2	1	0	0	f	75		1266	41.5082	41.5082	0	0	8	1	8	nein	pat
300	1	1	0	0	m	84		1267	41.541	41.541	1	0	1	1	1	nein	pat	nm		1	open	ja	2	1	4	1	1
301	2	1	0	1	m	85	2010-07-02	1272	41.7049	34.0328	3	0	18	2	18	nein	Ang	nm
302	2	1	0	1	m	63	2008-10-15	1272	41.7049	13.541	1	0	17	1	17	nein	Post / GV
303	2	1	0	0	m	80		1281	42	42	0	0	8	1	8	nein	pat	ab		1	open	ja	2	2	4	1	2
304	3	1	0	0	m	85		1315	43.1148	43.1148	1	0	1	1	9	nein	pat	nm		1	evar	ja	2	1	4	1
305	2	1	0	0	m	65		1287	42.1967	42.1967	3	0	18	2	18	nein	pat	vm		1	open	ja	2	2	4	1	1
306	3	1	0	0	m	63		1321	43.3115	43.3115	2	0	2	2	11	nein	pat	vm		1	open	ja	2	2	4	1
307	3	1	0	0	m	82		1317	43.1803	43.1803	1	0	1	1	4	nein	ang	nm
308	2	1	0	0	f	79		1294	42.4262	42.4262	3	0	18	2	18	nein	pat	nm		1	open	ja	2	1	4	1	2
309	3	1	0	1	m	61	2007-11-05	1319	43.2459	2.98361	5	0	7	7	10	nein	Ang	vm
310	3	1	0	0	m	66		1322	43.3443	43.3443	1	0	1	1	1	nein	pat	nm		1	open	ja	2	2	5	1	1
312	2	1	0	0	m	78		1309	42.918	42.918	2	0	9	1	9	nein	pat	vm		1	open	ja	2	2	7	1	2
313	3	1	0	0	m	81		1342	44	44	1	0	1	1	2	nein	pat	nm		1	open	ja	2	2	4	2	1
314	1	1	0	0	m	85		1323	43.377	43.377	1	0	1	1	4	nein	pat	vm		1	evar	ja	2	2	4	1	2
315	3	1	0	0	m	76		1344	44.0656	44.0656	1	0	1	1	3	nein	ang (pflegerin)	nm				ja	2	2	4	4
316	3	1	0	0	m	73		1351	44.2951	44.2951	3	0	3	3	12	nein	pat	nm		1	open	ja	2	2	5	1	1
317	3	1	0	0	m	78		1352	44.3279	44.3279	1	0	1	1	10	nein	pat	nm		1	evar	ja	2	2	6	1	1
318	3	1	0	0	m	82		1357	44.4918	44.4918	1	0	1	1	8	nein	pat	nm		1	open	ja	2	1	4	1	1
319	3	1	0	1	m	91	2009-08-31	1356	44.459	26.0328	2	0	2	2	4	nein	Ang	vm
321	3	1	0	1	m	81	2010-07-26	1358	44.5246	36.8525	1	0	1	1	4	nein	Ang	vm
322	2	1	0	0	m	77		1335	43.7705	43.7705	1	0	17	1	17	nein	pat	nm		1	open	ja	2	2	3	1	1
323	2	1	0	0	m	82		1336	43.8033	43.8033	2	0	18	2	18	nein	pat	vm		1	evar	ja	2	2	4	1	2
324	3	1	0	0	m	80		1361	44.623	44.623	1	0	1	1	1	nein	pat	nm		1	evar	ja	2	2	4	1
325	2	1	0	0	m	83		1341	43.9672	43.9672	1	0	8	1	8	nein	pat	nm		1	evar	ja	2	2	3	1	2
326	3	1	0	0	f	78		1375	45.082	45.082	1	0	1	1	11	nein	pat	nm		1	open	nein	2	2	4	1
327	3	1	0	0	m	72		1375	45.082	45.082	1	0	1	1	9	nein	pat	nm		1	open	ja	2	2	3	1
328	3	1	0	1	f	71	2010-12-09	1384	45.377	42.0328	1	0	1	1	8	nein	Ang	nm
329	1	1	0	0	f	82		1359	44.5574	44.5574	2	0	2	2	3	nein	pat	vm		1	open	ja	2	2	3	3	2
330	3	1	0	3	m	80		1392	45.6393	45.6393	0	2	1	1	9	ja	HA	nm
331	3	1	0	0	m	66		1402	45.9672	45.9672	2	0	1	1	4	nein	pat	nm		1	evar	ja	2	2	5	1
332	2	1	0	0	m	75		1382	45.3115	45.3115	5	0	31	15	31	nein	ang	vm			open	ja	2	1	7	1	2
333	2	1	0	0	m	78		1385	45.4098	45.4098	1	0	17	1	17	nein	pat	nm		1	open	ja	2	2	3	2	1
334	3	1	0	0	m	85		1410	46.2295	46.2295	3	0	2	2	2	nein	Ang	nm			evar	ja	2	2	3	2
335	3	1	0	0	m	71		1427	46.7869	46.7869	2	0	2	2	10	nein	pat	vm		1	evar	ja	2	2	4	1	1
336	3	1	0	0	m	79		1428	46.8197	46.8197	1	0	1	1	10	nein	pat	nm		1	evar	ja	2	2	4	1
337	2	1	0	0	m	68		1399	45.8689	45.8689	1	0	9	1	9	nein	pat	vm		1	evar	ja	2	2	4	1	2
338	3	1	0	0	m	70		1430	46.8852	46.8852	1	0	1	1	10	nein	pat	vm		1	open	ja	2	1	6	1
339	1	1	0	0	m	65		1403	46	46	1	0	1	1	4	nein	pat	nm		1	open	ja	2	2	5	1	1
340	2	1	0	0	m	71		1405	46.0656	46.0656	1	0	17	1	17	nein	pat	vm		1	open	ja	2	1	4	1	2
341	1	1	0	0	f	75		1406	46.0984	46.0984	1	0	1	1	1	nein	pat	nm		1	open	nein	1	4	4	1	1
342	3	1	0	1	m	75	2010-09-22	1430	46.8852	41.1475	1	0	1	1	3	nein	Ang	nm
343	2	1	0	0	m	63		1407	46.1311	46.1311	1	0	11	1	11	nein	pat	ab		1	open	ja	2	2	4	1	1
344	3	1	0	1	m	78	2010-10-28	1442	47.2787	42.7213	2	0	2	2	4	nein	Ang	vm
345	1	1	0	1	m	83	2009-08-20	1422	46.623	28.5246	1	1	1	1	3	nein	HA	vm
346	1	1	0	0	m	78		1430	46.8852	46.8852	1	0	1	1	4	nein	pat	nm		1	open	ja	2	1	4	1	1
347	3	1	0	0	m	68		1455	47.7049	47.7049	6	0	7	7	8	nein	pat	ab		1	open	ja	2	2	6	1	1
348	2	1	0	0	m	61		1435	47.0492	47.0492	1	0	17	1	17	nein	pat	nm		1	open	nein	2	2	4	1	2
349	2	1	0	0	m	82		1441	47.2459	47.2459	1	0	17	1	17	nein	pat	vm		1	open	ja	2	3		1	kA
350	3	1	0	0	m	72		1466	48.0656	48.0656	1	0	1	1	4	nein	pat	nm		1	open	ja	2	2	2	2	1
352	3	1	0	1	m	80	2010-01-26	1471	48.2295	34.6557	1	0	1	1	3	nein	Ang	vm
353	3	1	0	0	m	76		1480	48.5246	48.5246	1	0	1	1	5	nein	pat	nm		1	evar	ja	2	2	5	1
354	2	1	0	0	m	68		1461	47.9016	47.9016	0	0	3	1	3	nein	ang	nm			open	ja	2	1	4	1	2
355	1	1	0	0	m	84		1471	48.2295	48.2295	1	0	1	1	3	nein	pat	nm		1	open	ja	2	2	2	3	1
356	3	1	0	1	m	83	2010-08-25	1495	49.0164	42.4262	1	1	1	1	1	nein	HA	nm
357	1	1	0	0	m	76		1479	48.4918	48.4918	1	0	1	1	5	nein	pat	nm		1	open	ja	2	2	4	1	2
359	2	1	0	0	m	78		1483	48.623	48.623	1	0	8	1	8	nein	pat	nm		1	evar	ja	2	1	4	1	1
360	3	1	0	0	m	72		1512	49.5738	49.5738	1	0	1	1	9	nein	pat	nm		1	open	ja	1	2	5	1
361	3	1	0	0	m	75		1510	49.5082	49.5082	1	0	1	1	3	nein	pat	nm		1	open	ja	2	2	3	1
362	1	1	0	0	m	81		1494	48.9836	48.9836	1	0	1	1	5	nein	pat	vm		1	evar	nein	1	2	3	3	2
363	3	1	0	0	m	73		1527	50.0656	50.0656	1	0	1	1	11	nein	ang	nm			open	ja	2	1	6	1
364	1	1	0	0	m	78		1498	49.1148	49.1148	1	0	1	1	2	nein	pat	nm		1	open	ja	2	1	3	1	2
365	3	1	0	0	m	79		1524	49.9672	49.9672	1	0	1	1	3	nein	pat	vm		1	open	ja	2	2	4	1
366	3	1	0	0	m	79		1532	50.2295	50.2295	1	0	1	1	10	nein	pat	nm		1	open	ja	2	2	6	1	1
367	2	1	0	0	m	84		1523	49.9344	49.9344	1	0	15	1	15	ja	Ang (heim)	nm			open	ja	2	4	2	4	kA
368	1	1	0	0	f	87		1533	50.2623	50.2623	2	0	2	2	4	nein	pat	vm		1	evar	ja	2	3	2	3	1
369	1	1	0	0	m	68		1534	50.2951	50.2951	1	0	1	1	3	nein	pat	nm		1	open	ja	2	1	3	1	2
370	1	1	0	0	m	77		1537	50.3934	50.3934	1	0	1	1	2	nein	pat	nm		1	open	ja	2	2	4	2	1
371	3	1	0	1	m	84	2008-09-17	1561	51.1803	21.377	2	0	1	1	2	nein	Ang / GV	nm
372	1	1	0	0	f	75		1548	50.7541	50.7541	1	0	1	1	4	nein	pat	nm		1	open	ja	1	3	2	2	2
373	2	1	0	0	m	67		1552	50.8852	50.8852	0	0	9	1	9	nein	pat	vm		1	open	ja	2	2	5	1	2
374	2	1	0	0	m	78		1567	51.377	51.377	2	0	11	1	11	nein	pat	nm		1	open	ja	2	2	4	1	1
375	3	1	0	0	m	65		1604	52.5902	52.5902	2	0	2	2	11	nein	pat	vm		1	open	ja	2	1	6	1
376	3	1	0	0	m	57		1605	52.623	52.623	6	0	38	38	47	nein	pat	ab		1	open	ja	2	1	5	1	1
377	1	1	0	0	m	79		1579	51.7705	51.7705	1	0	1	1	2	nein	pat	vm		1	evar	ja	2	2	5	1	2
378	3	1	0	0	m	67		1602	52.5246	52.5246	2	0	2	2	2	nein	pat	nm		1	kA	ja	1	3			1
379	1	1	0	0	m	64		1588	52.0656	52.0656	1	0	1	1	2	nein	pat	nm		1	open	ja	2	3	4	1	2
380	3	1	0	0	m	89		1621	53.1475	53.1475	4	0	2	2	10	nein	pat	ab		1	evar	ja	2	1	4	2
381	3	1	0	1	m	80	2007-09-25	1616	52.9836	11.4754	1	0	1	1	1	nein	Ang
382	2	1	0	3	m	80		1600	52.459	52.459	0	0	17	1	17	nein	ang				kA	kA	kA				kA
383	3	1	0	0	m	68		1624	53.2459	53.2459	2	0	2	2	3	nein	ang	vm			kA	ja	2	2	4	1	1
384	2	1	0	0	m	61		1606	52.6557	52.6557	1	0	12	1	12	nein	pat	vm		1	open	ja	2	1	6	1	2
385	2	1	0	0	m	73		1608	52.7213	52.7213	1	0	17	1	17	nein	pat	nm		1	open	ja	2	2	4	1	1
387	1	1	0	0	m	73		1624	53.2459	53.2459	1	0	1	1	2	nein	pat	nm		1	open	ja	1	2	5	1	2
388	3	1	0	0	m	62		1651	54.1311	54.1311	1	0	1	1	2	nein	pat	nm		1	open	ja	2	2	6	1	1
389	1	1	0	0	m	83		1631	53.4754	53.4754	1	0	1	1	2	nein	pat	vm		1	evar	ja	2	2	4	1	1
390	3	1	0	0	m	64		1653	54.1967	54.1967	1	0	1	1	3	nein	pat	nm		1	open	ja	2	1	5	1	1
391	2	1	0	0	m	61		1636	53.6393	53.6393	1	0	17	1	17	nein	pat	vm		1	open	ja	2	2	7	1	2
392	3	1	0	0	m	76		1667	54.6557	54.6557	1	0	1	1	10	nein	pat	nm		1	open	ja	2	2	4	1	1
393	2	1	0	0	m	85		1650	54.0984	54.0984	0	0	10	1	10	nein	pat	vm		1	evar	ja	1	2	3	1	1
394	1	1	0	1	m	80	2007-02-05	1656	54.2951	5.83607	3	1	7	7	8	nein	HA	nm
395	1	1	0	0	m	73		1661	54.459	54.459	1	0	1	1	5	nein	pat	nm		1	evar	ja	2	2	4	1	1
396	3	1	0	0	m	59		1680	55.082	55.082	2	0	2	2	3	nein	ang	vm			open	ja	2	3	3	1	1
397	3	1	0	0	m	75		1693	55.5082	55.5082	2	0	2	2	4	nein	pat	vm		1	open	ja	1	2	4	1
398	3	1	0	0	m	79		1700	55.7377	55.7377	2	0	2	2	10	nein	ang	vm			open	ja	2	2	4	1	1
399	2	1	0	0	m	83		1672	54.8197	54.8197	1	2	10	1	10	ja	pat	nm		1	evar	ja	2	2	3	4	2
400	3	1	0	0	m	69		1705	55.9016	55.9016	3	0	2	2	10	nein	ang	nm				nein	1	4	3	4
401	3	1	0	0	m	66		1701	55.7705	55.7705	4	0	2	2	4	nein	pat	ab		1	open	ja	2	2	4	1
402	3	1	0	0	m	77		1709	56.0328	56.0328	1	0	1	1	10	nein	pat	nm		1	open	ja	2	2	4	1	1
403	2	1	0	0	m	62		1692	55.4754	55.4754	2	2	18	2	18	ja	pat	vm		1	open	ja	2	2	5	1	2
404	3	1	0	1	m	78	2009-09-28	1723	56.4918	38.7541	1	0	1	1	10	nein	Ang	nm
405	3	1	0	1	m	73	2008-04-14	1719	56.3607	21.4754	1	0	1	1	1	nein	Ang / GV	nm
406	3	1	0	0	f	79		1720	56.3934	56.3934	1	0	1	1	2	nein	ang	nm			kA	ja	2	3	3	4
407	2	1	0	1	m	73	2010-04-08	1700	55.7377	45.2787	0	0	8	1	8	nein	Ang
408	1	1	0	0	m	76		1715	56.2295	56.2295	1	0	1	1	5	nein	pat	nm		1	open	ja	2	1	5	1	2
409	2	1	0	0	m	85		1713	56.1639	56.1639	3	0	9	1	9	nein	pat	nm		1	open	ja	2	2	4	4	1
411	2	1	0	1	m	85	2006-10-05	1721	56.4262	3.96721	3	1	19	3	19	nein	Ang	nm
412	3	1	0	0	m	66		1749	57.3443	57.3443	1	0	1	1	4	nein	pat	nm		1	open	ja	1	3	4	1	1
414	2	1	0	0	m	87		1736	56.918	56.918	1	0	12	1	12	nein	pat	vm		1	open	ja	2	2	4	1	2
415	2	1	0	0	m	86		1739	57.0164	57.0164	0	0	4	1	4	nein	pat	nm		2	kA	kA	kA	3	4	1	2
416	3	1	0	0	m	71		1764	57.8361	57.8361	1	0	1	1	3	nein	pat	nm		1	open	ja	2	2	5	1
417	1	1	0	1	m	77	2009-03-29	1749	57.3443	34.5574	1	1	1	1	2	nein	HA	nm
418	3	1	0	0	m	74		1783	58.459	58.459	1	0	1	1	9	nein	pat	nm		1	open	ja	2	3	4	1
419	3	1	0	1	m	79	2010-12-26	1791	58.7213	55.9344	1	0	1	1	8	nein	Ang	nm
420	2	1	0	1	m	74	2009-04-17	1767	57.9344	35.8033	1	7	31	15	31	ja	HA	vm									2
421	1	1	0	0	m	82		1771	58.0656	58.0656	4	0	5	5	8	nein	ang	ab			evar	ja	2	4	2	2	1
422	3	1	0	0	m	73		1800	59.0164	59.0164	1	0	1	1	10	nein	ang	nm				ja	2	4	2	2	1
423	1	1	0	0	m	82		1777	58.2623	58.2623	1	0	1	1	2	nein	pat	nm		1	evar	ja	2	2	4	1	1
424	3	1	0	0	m	87		1805	59.1803	59.1803	1	0	1	1	4	nein	pat	nm		1	evar	ja	2	2	4	1
425	1	1	0	1	m	88	2006-12-27	1784	58.4918	8.68852	1	2	56	56	58	nein	GV	vm
426	3	1	0	0	m	76		1805	59.1803	59.1803	1	9	46	46	47	ja	pat	vm		1	evar	ja	2	1	5	1	1
427	2	1	0	0	m	75		1791	58.7213	58.7213	2	0	15	4	15	nein	pat	vm		1	open	ja	1	3	3	1	1
428	1	1	0	1	m	74	2010-02-21	1798	58.9508	46.9508	1	7	9	9	10	nein	HA	bm
429	2	1	0	1	m	81	2006-05-06	1798	58.9508	1.5082	0	0	5	1	5	nein	Ang
430	2	1	0	0	m	79		1802	59.082	59.082	1	0	17	1	17	nein	pat	vm		1	open	ja	2	2	4	1	1
432	2	1	0	0	m	80		1805	59.1803	59.1803	1	0	9	1	9	nein	pat	vm		1	evar	ja	1	2	4	1	1
433	1	1	0	0	m	68		1813	59.4426	59.4426	1	0	1	1	3	nein	pat	vm		1	open	ja	2	1	4	1	2
434	2	1	0	0	m	87		1811	59.377	59.377	0	3	10	1	10	ja	ang	nm			evar	ja	2	2	3	3	2
435	2	1	0	0	m	87		1826	59.8689	59.8689	1	0	17	1	17	nein	pat	nm		1	evar	ja	2	2	3	1	2
436	3	1	0	0	m	81		1863	61.082	61.082	1	0	1	1	11	nein	pat	nm		1	open	ja	2	1	4	1	1
437	3	1	0	0	m	77		1865	61.1475	61.1475	1	0	1	1	8	nein	pat	nm		1	open	ja	2	1	5	1
438	3	1	0	0	m	68		1869	61.2787	61.2787	2	0	2	2	9	nein	pat	vm		1	open	ja	2	1	6	1
439	3	1	0	1	m	69	2009-03-18	1868	61.2459	37.3443	1	0	1	1	4	nein	Ang	nm
440	2	1	0	1	m	86	2011-02-10	1844	60.459	60.0984	0	0	4	1	4	nein	Ang
441	1	1	0	0	m	75		1845	60.4918	60.4918	1	0	1	1	1	nein	pat	vm		1	open	ja	2	1	4	1	2
442	3	1	0	0	m	74		1867	61.2131	61.2131	0	9	49	49	49	ja	pat										kA
443	3	1	0	1	m	67	2011-01-06	1893	62.0656	59.541	1	1	1	1	11	nein	HA	nm
444	1	1	0	0	m	73		1865	61.1475	61.1475	1	0	1	1	4	nein	pat	nm		1	open	ja	1	3	5	1	1
445	3	1	0	1	m	94	2008-10-04	1892	62.0328	32.7213	1	0	1	1	4	nein	Ang	nm
447	1	1	0	0	m	72		1892	62.0328	62.0328	1	0	1	1	5	nein	pat	nm		1	open	nein	2	4		1	2
448	2	1	0	0	m	82		1890	61.9672	61.9672	2	0	17	1	17	nein	pat	nm		1	open	ja	2	2	3	4	1
449	2	1	0	0	m	77		1893	62.0656	62.0656	1	0	12	1	12	nein	pat	vm		1	open	ja	2	2	4	1	1
451	2	1	0	1	f	78	2010-06-24	1907	62.5246	54.5902	1	0	3	1	3	nein	ang	vm									2
452	2	1	0	0	f	86		1907	62.5246	62.5246	3	0	10	1	10	nein	pat	vm		1	open	ja	2	1	4	1	1
453	3	1	0	0	m	61		1932	63.3443	63.3443	1	0	1	1	4	nein	pat	vm		1	open	ja	2	2	5	1	1
454	3	1	0	0	m	66		1934	63.4098	63.4098	2	1	4	4	8	nein	pat	vm		1	open	ja	2	2	6	1
455	3	1	0	0	m	82		1937	63.5082	63.5082	1	0	1	1	3	nein	pat	nm		1	evar	ja	2	2	4	1
456	3	1	0	0	f	80		1947	63.8361	63.8361	3	0	2	2	11	nein	pat	vm		1	evar	ja	2	2	3	1	1
457	2	1	0	1	m	66	2008-01-04	1923	63.0492	25.541	0	0	8	1	8	nein	Ang
458	1	1	0	0	m	80		1931	63.3115	63.3115	1	0	1	1	2	nein	pat	vm		1	evar	ja	2	2	3	1	2
460	1	1	0	1	m	77	2010-07-19	1932	63.3443	56.1967	3	9	10	10	11	nein	ANG	ab
461	3	1	0	0	m	85		1958	64.1967	64.1967	1	0	1	1	2	nein	pat	nm		1	open	ja	2	2	5	1	1
462	1	1	0	1	m	90	2009-08-26	1938	63.541	45.7049	1	0	1	1	1	nein	ANG	nm
463	1	1	0	0	m	72		1945	63.7705	63.7705	1	4	3	3	4	nein	pat	vm		1	open	ja	1	2	4	1	2
464	1	1	0	1	m	77	2010-11-09	1946	63.8033	60.3279	2	0	2	2	4	nein	ANG	vm
466	1	1	0	0	m	69		1954	64.0656	64.0656	1	0	1	1	3	nein	pat	nm		1	open	ja	2	2	7	1	2
467	2	1	0	0	m	80		1953	64.0328	64.0328	1	0	11	1	11	nein	pat	vm		1	evar	nein	1	2	2	2	1
468	2	1	0	1	m	80	2007-01-07	1958	64.1967	14.8197	0	0	17	1	17	nein	Angh
469	2	1	0	0	f	64		1971	64.623	64.623	1	0	17	1	17	nein	pat	vm		1	open	ja	2	2	4	1	1
470	1	1	0	0	f	79		1974	64.7213	64.7213	1	0	1	1	3	nein	pat	vm		1	open	ja	2	1	4	1	2
471	1	1	0	0	m	74		1975	64.7541	64.7541	3	0	2	2	4	nein	pat	nm		1	open	ja	2	2	6	1	2
472	3	1	0	0	m	73		2001	65.6066	65.6066	2	0	2	2	3	nein	pat	vm		1	evar	ja	2	1	6	1	1
473	3	1	0	0	m	79		2009	65.8689	65.8689	2	0	2	2	9	nein	ang	vm				ja	2	4	2	2
474	3	1	0	0	m	87		2007	65.8033	65.8033	1	0	1	1	1	nein	pat	nm		1	open	ja	1	1	3	1	1
475	1	1	0	0	m	84		1991	65.2787	65.2787	3	0	4	4	8	nein	pat	nm		1	open	nein	1	3	2	2	1
476	2	1	0	0	m	76		1988	65.1803	65.1803	1	0	9	1	9	nein	pat	vm		1	open	ja	2	1	5	1	1
477	3	1	0	0	m	82		2014	66.0328	66.0328	1	0	1	1	3	nein	pat	nm		1	open	ja	2	2	4	2	1
478	2	1	0	0	m	66		1993	65.3443	65.3443	1	0	17	1	17	nein	pat	nm		1	open	ja	2	2	4	1	2
479	3	1	0	0	f	71		2023	66.3279	66.3279	1	0	1	1	3	nein	pat	nm		1	open	ja	2	1	4	1
480	3	1	0	1	m	86	2010-02-13	2031	66.5902	53.6066	1	6	8	8	10	nein	HA / GV	nm
481	3	1	0	0	f	82		2033	66.6557	66.6557	1	0	1	1	1	nein	pat	vm		1	open	ja	2	2	4	2
482	3	1	0	0	m	87		2037	66.7869	66.7869	1	0	1	1	4	nein	pat	nm		1		ja	2	1	3		1
483	3	1	0	0	f	73		2038	66.8197	66.8197	1	0	1	1	5	nein	pat	nm		1	open	ja	2	1	5	1	1
484	3	1	0	0	m	78		2042	66.9508	66.9508	1	0	1	1	8	nein	pat	nm		1	open	ja	2	2	4	1	1
485	3	1	0	0	m	83		2043	66.9836	66.9836	1	9	10	10	17	nein	HA	vm
486	3	1	0	0	f	83		2043	66.9836	66.9836	1	0	1	1	3	nein	pat	nm		1	open	ja	2	1	4	1
487	1	1	0	0	m	79		2023	66.3279	66.3279	2	0	1	1	1	nein	Pat	nm		1	open	ja	2	1	4	1	1
488	2	1	0	0	m	71		2033	66.6557	66.6557	1	0	11	1	11	nein	pat	vm		1	evar	ja	2	2	3	1	2
489	3	1	0	0	m	69		2057	67.4426	67.4426	1	0	1	1	3	nein	pat	vm		1	open	ja	2	1	4	1
490	3	1	0	0	m	68		2058	67.4754	67.4754	1	2	1	1	4	ja	pat	nm		1	open	ja	2	1	5	1
491	3	1	0	0	m	71		2058	67.4754	67.4754	4	0	2	2	2	nein	pat	ab		1	open	ja	1	2	4	1	1
492	2	1	0	0	m	82		2041	66.918	66.918	1	0	17	1	17	nein	pat	vm		1	open	ja	2	2	3	3	2
493	3	1	0	1	m	80	2008-04-05	2077	68.0984	32.6885	1	0	1	1	8	nein	Ang	nm
494	1	1	0	1	m	83	2009-10-21	2070	67.8689	51.8689	1	3	2	2	2	nein	HA / GV	nm
495	2	1	0	0	m	62		2072	67.9344	67.9344	1	0	18	1	18	nein	pat	vm		1	open	ja	2	3	5	1	1
496	3	1	0	1	m	87	2007-03-03	2106	69.0492	20.7541	1	1	1	1	2	nein	HA / GV	nm
497	1	1	0	0	f	62		2089	68.4918	68.4918	3	0	4	4	8	nein	ang	nm			open	ja	2	3	2	2	2
498	3	1	0	0	m	59		2119	69.4754	69.4754	3	1	4	4	4	ja	pat	nm		1	open	ja	2	2	6	1	1
499	2	1	0	0	m	76		2099	68.8197	68.8197	1	0	11	1	11	nein	pat	vm		1	open	ja	2	2	5	1	1
500	2	1	0	0	m	83		2103	68.9508	68.9508	1	0	11	1	11	nein	pat	vm		1	open	ja	2	2	4	1	2
501	1	1	0	0	m	67		2109	69.1475	69.1475	1	0	1	1	5	nein	pat	vm		1	evar	ja	2	2	4	1	1
502	3	1	0	0	m	66		2128	69.7705	69.7705	1	0	1	1	2	nein	pat	vm		1	open	ja	2	2	5	1	1
503	1	1	0	3	m	72		2120	69.5082	69.5082	0	5	3	3	12	ja	ang	vm	unbekannt, Sohn hat lange nix von Vater gehört, lebe in Italien			ja	2				2
505	1	1	0	0	m	60		2115	69.3443	69.3443	1	6	6	6	9	ja	pat	ab		1	open	ja	2	2	5	1	1
506	2	1	0	1	m	86	2006-12-05	2113	69.2787	18.8197	0	0	17	1	17	nein	Ang
507	1	1	0	0	m	67		2117	69.4098	69.4098	1	0	1	1	1	nein	pat	nm		1	open	ja	2	1	7	1	2
509	3	1	0	1	m	84	2007-11-17	2141	70.1967	30.4262	3	1	8	8	8	nein	Ang / GV	vm
510	3	1	0	1	m	70	2008-09-27	2147	70.3934	40.9508	1	7	10	10	10	nein	Ang	nm
511	1	1	0	0	m	76		2127	69.7377	69.7377	1	0	1	1	1	nein	pat	nm		1	open	ja	2	2	3	2	1
512	3	1	0	1	m	82	2006-01-01	2162	70.8852	8.36066	1	0	1	1	10	nein	Ang	nm
513	2	1	0	0	m	80		2133	69.9344	69.9344	3	0	15	4	15	nein	pat	vm		1	open	ja	2	2	4	1	1
514	3	1	0	0	m	74		2164	70.9508	70.9508	2	0	2	2	11	nein	pat	vm		1	open	ja	2	2	5	1	1
515	3	1	0	0	m	81		2169	71.1148	71.1148	2	0	2	2	12	nein	pat	nm		1	open	ja	2	3	2	2	1
516	1	1	0	0	m	84		2142	70.2295	70.2295	1	2	2	2	5	ja	Ang	vm								3	2
517	2	1	0	0	m	65		2140	70.1639	70.1639	1	0	9	1	9	nein	Ang	ab			open	ja	2	2	3	1	1
518	2	1	0	0	m	72		2145	70.3279	70.3279	2	0	8	1	8	nein	pat	nm		1	open	ja	2	2	4	1	1
519	3	1	0	0	m	90		2175	71.3115	71.3115	1	0	1	1	9	nein	ang	nm			open	ja	2	3	3	3	1
520	3	1	0	1	m	78	2008-01-11	2168	71.082	33.1148	1	0	1	1	1	nein	Ang	nm
521	3	1	0	0	m	82		2177	71.377	71.377	1	0	1	1	9	nein	pat	nm		1	open	ja	2	2	6	1
522	2	1	0	0	m	75		2152	70.5574	70.5574	5	0	23	7	23	nein	pat	ab		1	open	ja	2	1	2	3	2
523	2	1	0	0	m	76		2154	70.623	70.623	1	0	8	1	8	nein	pat	nm		1	open	ja	2	2	5	1	1
524	2	1	0	0	m	80		2161	70.8525	70.8525	1	0	8	1	8	nein	pat	nm		1	open	ja	2	2	4	1	1
525	3	1	0	0	m	89		2183	71.5738	71.5738	1	8	10	10	10	ja	pat / ang	nm		1	open	ja	2	2	2	4	1
526	3	1	0	1	m	82	2011-03-10	2193	71.9016	71.6393	1	1	1	1	5	nein	HA	nm
527	2	1	0	1	m	86	2009-02-15	2169	71.1148	46.9836	0	0	17	1	17	nein	Ang / GV
528	1	1	0	0	m	82		2170	71.1475	71.1475	2	0	2	2	3	nein	pat	vm		1	open	ja	2	2	6	1	2
529	3	1	0	0	m	72		2195	71.9672	71.9672	2	0	1	1	2	nein	pat	nm		1	open	ja	2	2	4	1
530	1	1	0	0	m	73		2174	71.2787	71.2787	1	7	9	9	10	nein	ang	vm					2	2	4	1
531	1	1	0	1	m	72	2006-01-13	2175	71.3115	10.0984	1	7	8	8	10	nein	ANG	vm
533	1	1	0	1	m	75	2006-12-12	2175	71.3115	21.082	2	0	2	2	2	nein	ANG	vm
534	1	1	0	1	m	74	2010-05-22	2178	71.4098	62.3279	2	1	2	2	4	nein	HA	vm
535	3	1	0	0	m	89		2212	72.5246	72.5246	1	1	1	1	10	ja	Ang	nm				ja	2	2	4	1	1
537	3	1	0	1	m	69	2005-08-27	2218	72.7213	6.22951	2	1	5	5	8	nein	HA	vm
538	1	1	0	0	m	68		2208	72.3934	72.3934	1	2	1	1	8	ja	ang	vm				ja	2	2	2	3	1
539	2	1	0	0	m	82		2208	72.3934	72.3934	0	0	5	1	5	nein	pat	nm		1	open	ja	2	2	4	1	2
541	1	1	0	0	m	84		2242	73.5082	73.5082	1	0	1	1	5	nein	pat	vm		1	open	ja	2	1	4	1	1
542	3	1	0	0	m	76		2261	74.1311	74.1311	1	0	1	1	2	nein	pat	vm		1	open	ja	2	2	5	1
543	3	1	0	0	m	68		2269	74.3934	74.3934	3	0	2	2	11	nein	pat	nm		1	open	ja	2	1	5	1	1
544	3	1	0	1	m	78	2008-08-04	2282	74.8197	43.3443	1	0	1	1	9	nein	Ang	vm
545	1	1	0	0	f	92		2264	74.2295	74.2295	1	0	1	1	8	nein	pat	vm		1	evar	ja	2	3	3	1	1
546	3	1	0	1	m	87	2005-04-15	2282	74.8197	3.96721	2	0	2	2	4	nein	Ang / GV	vm
547	1	1	0	0	m	78		2264	74.2295	74.2295	1	0	1	1	1	nein	Pat	vm		1	open	ja	1	3	3	1	2
548	3	1	0	0	m	70		2287	74.9836	74.9836	1	0	1	1	3	nein	pat	nm		1	open	ja	2	1	7	1
550	2	1	0	0	m	76		2271	74.459	74.459	1	0	9	1	9	nein	pat	vm		1	evar	ja	1	3	4	1	1
551	3	1	0	0	m	85		2303	75.5082	75.5082	2	2	2	2	11	ja	ang	vm				ja	2	3	3	2
552	1	1	0	1	m	68	2010-08-06	2276	74.623	68.0328	2	4	9	9	11	nein	ANG	nm
553	3	1	0	0	m	72		2303	75.5082	75.5082	1	0	1	1	9	nein	ang	nm			open	ja	2		5	1
554	1	1	0	0	m	76		2280	74.7541	74.7541	1	0	1	1	3	nein	pat	vm		1	evar	ja	2	2	4	1	1
555	2	1	0	0	m	75		2281	74.7869	74.7869	1	0	9	1	9	nein	pat	nm		1	open	ja	2	2	3	1	1
556	2	1	0	1	m	88	2010-02-18	2281	74.7869	62.7213	0	0	17	1	17	nein	Ang
557	3	1	0	0	m	66		2316	75.9344	75.9344	1	0	1	1	4	nein	pat	nm		1	open	ja	1	3	4	3
558	2	1	0	1	m	79	2008-11-11	2294	75.2131	47.9344	0	0	17	1	17	nein	Post / GV
560	1	1	0	0	m	85		2307	75.6393	75.6393	2	0	4	4	8	nein	ang	vm				ja	2	4			2
561	3	1	0	0	m	68		2329	76.3607	76.3607	3	0	2	2	4	nein	pat	nm		1	open	ja	2	2	4	1	1
562	3	1	0	0	m	61		2332	76.459	76.459	6	0	7	7	10	nein	ang	vm			open	ja	2	2	5	1	1
563	3	1	0	1	m	76	2010-11-09	2345	76.8852	72.4918	4	2	2	2	11	nein	Ang	ab
564	3	1	0	0	m	82		2341	76.7541	76.7541	1	0	1	1	2	nein	pat	nm		1	open	ja	2	1	4	1	1
565	2	1	0	1	m	82	2007-10-18	2322	76.1311	36.0656	0	0	17	1	17	nein	Post
566	1	1	0	0	m	76		2331	76.4262	76.4262	3	0	4	4	8	nein	pat	ab		1	open	ja	2	1	6	1	2
567	2	1	0	0	m	82		2330	76.3934	76.3934	0	0	3	1	3	nein	pat	nm		1	open	ja	1	2	3	1	1
568	3	1	0	1	m	78	2005-11-21	2365	77.541	13.7049	1	1	1	1	9	nein	GV	nm
570	2	1	0	3	m	67		2356	77.2459	77.2459	0	2	10	1	10	ja	HA
571	3	1	0	0	m	83		2382	78.0984	78.0984	1	0	1	1	3	nein	pat	nm		1	open	nein	1	3	4	1	1
572	2	1	0	0	f	78		2363	77.4754	77.4754	0	8	37	21	37	ja	ang	ab			open	ja	2	3	2	4	1
573	3	1	0	0	m	80		2400	78.6885	78.6885	2	0	2	2	9	nein	pat	vm		1	open	ja	2	1	4	1
574	3	1	0	0	m	64		2398	78.623	78.623	1	0	1	1	2	nein	pat	nm		1	open	ja	2	2	5	1	1
575	3	1	0	0	m	88		2403	78.7869	78.7869	1	0	1	1	4	nein	pat	nm		1	open	ja	2	1	4	1	1
577	3	1	0	0	m	68		2415	79.1803	79.1803	1	0	1	1	3	nein	pat	nm		1	open	ja	2	2	4	1	1
580	1	1	0	0	m	76		2439	79.9672	79.9672	1	0	1	1	1	nein	pat	vm		1	open	ja	2	2	4	1	2
581	3	1	0	1	m	83	2007-10-23	2463	80.7541	40.1639	1	0	1	1	1	nein	Ang	nm
582	1	1	0	0	f	81		2450	80.3279	80.3279	4	0	4	4	8	nein	pat	ab		1	open	ja	1	3	4	1	2
583	3	1	0	1	m	67	2006-06-23	2477	81.2131	24.3934	5	0	8	8	16	nein	GV	vm
584	1	1	0	0	m	82		2450	80.3279	80.3279	1	0	1	1	2	nein	pat	nm		1	evar	ja	2	3	3	4	1
585	3	1	0	0	m	60		2495	81.8033	81.8033	1	0	1	1	8	nein	pat	nm		1	open	ja	2	2	4	1	1
586	3	1	0	1	m	59	2008-01-26	2497	81.8689	44.1639	1	3	30	30	37	nein	GV	vm
587	3	1	0	1	m	84	2009-07-04	2499	81.9344	61.4426	1	1	1	1	8	nein	GV	nm
589	3	1	0	0	m	61		2505	82.1311	82.1311	3	0	2	2	9	nein	pat	nm		1	open	ja	2	2	4	2	1
590	3	1	0	0	m	74		2511	82.3279	82.3279	2	0	2	2	11	nein	pat	vm		1	open	ja	2	2	4	1	1
591	1	1	0	0	m	68		2491	81.6721	81.6721	4	0	3	3	3	nein	pat	ab		1	open	ja	2	2	6	1	2
592	3	1	0	0	m	81		2515	82.459	82.459	1	2	2	2	4	ja	pat	vm		1	open	ja	2	1	4	1	1
593	3	1	0	1	m	91	2006-01-16	2516	82.4918	20.7541	2	0	2	2	2	nein	Ang	vm
594	1	1	0	0	m	85		2501	82	82	3	0	4	4	8	nein	pat	nm		1	evar	ja	2	2	4	1	1
595	3	1	1	0	m	85		2553	83.7049	83.7049	1	0	1	1	3	nein	ang	vm			evar	ja	2	3	3	3	1
596	2	1	0	1	m	82	2009-12-10	2532	83.0164	68.6557	0	0	3	1	3	nein	Ang	vm
597	1	1	0	0	m	80		2537	83.1803	83.1803	1	7	8	8	12	ja	pat	vm		1	evar	ja	2	2	4	1	1
598	2	1	0	1	m	86	2010-02-28	2540	83.2787	71.541	0	0	17	1	17	nein	brief von sohn
599	1	1	0	1	m	78	2009-12-18	2550	83.6066	69.377	5	0	7	7	11	nein	Ang	vm
600	2	1	0	0	m	85		2552	83.6721	83.6721	1	0	12	1	12	nein	pat	vm		1	open	ja	2	2	3	1	2
601	3	1	0	1	f	93	2008-05-05	2587	84.8197	50.2951	2	1	2	2	12	nein	GV	vm
603	2	1	0	0	m	72		2561	83.9672	83.9672	0	0	4	1	4	nein	pat	ab		1	open	nein	1	4	3	1	2
604	2	1	0	0	m	73		2565	84.0984	84.0984	1	0	17	1	17	nein	pat	nm		1	open	ja	2	2	4	1	1
605	1	1	0	1	m	80	2010-08-06	2569	84.2295	77.6066	2	0	2	2	5	nein	ANG	vm
606	1	1	0	0	m	72		2576	84.459	84.459	2	0	4	4	8	nein	pat	vm		1	open	ja	2	2	4	1	1
607	3	1	0	0	f	72		2611	85.6066	85.6066	2	0	2	2	3	nein	pat	vm		1	open	ja	2	2	4	1	1
608	3	1	0	0	m	77		2622	85.9672	85.9672	2	1	2	2	9	ja	ang	vm			open	ja	2	3	3	1
609	3	1	0	0	m	81		2617	85.8033	85.8033	1	0	1	1	2	nein	ang	nm			open	ja	2	2	4	1	1
611	2	1	0	0	m	67		2600	85.2459	85.2459	2	0	17	1	17	nein	pat	nm		1	open	ja	2	2	4	1	1
612	3	1	0	0	m	66		2626	86.0984	86.0984	1	0	1	1	3	nein	pat	nm		1	open	ja	2	3	4	2
613	3	1	0	1	m	90	2010-07-28	2641	86.5902	79.0164	1	2	1	1	3	nein	Ang	vm
614	2	1	0	0	m	69		2622	85.9672	85.9672	0	0	5	1	5	ja	pat	vm		1	open	ja	2	2	4	1	2
615	2	1	0	0	m	74		2623	86	86	0	0	3	1	3	nein	pat	vm		1	evar	ja	2	2	4	1	1
616	2	1	0	0	m	69		2624	86.0328	86.0328	0	0	3	1	3	nein	pat	vm		1	open	ja	2	1	6	1	2
617	3	1	0	1	m	84	2008-08-21	2664	87.3443	56.6557	2	0	2	2	3	nein	Ang / GV	vm
618	1	1	0	1	m	89	2008-05-11	2644	86.6885	53.3443	1	1	1	1	2	nein	HA	vm
619	3	1	0	0	f	62		2673	87.6393	87.6393	1	0	1	1	9	nein	pat	nm		1	open	ja	2	2	5	1
620	2	1	0	0	m	63		2644	86.6885	86.6885	1	0	17	1	17	nein	pat	vm		1	open	ja	2	2	4	1	1
621	3	1	0	0	m	74		2668	87.4754	87.4754	5	2	4	4	6	nein	Tiefenau	vm
622	3	1	0	0	m	81		2674	87.6721	87.6721	2	0	1	1	3	nein	pat	nm		1	open	ja	2	2	7	1
623	3	1	0	1	m	74	2010-10-01	2681	87.9016	82.2623	1	0	1	1	9	nein	Ang	nm
624	3	1	0	1	m	75	2004-07-11	2685	88.0328	7.86885	4	0	3	3	11	nein	Ang	ab
625	3	1	0	1	m	91	2007-06-20	2688	88.1311	43.1475	2	0	2	2	11	nein	GV	vm
626	3	1	0	1	m	82	2003-12-12	2687	88.0984	1.14754	1	0	1	1	4	nein	Ang	nm
627	1	1	0	1	m	80	2006-09-28	2667	87.4426	34.6885	1	1	1	1	3	nein	HA / GV	nm
628	3	1	0	1	m	66	2007-02-05	2704	88.6557	39.2131	1	1	1	1	11	nein	GV	nm
629	2	1	0	1	m	75	2006-01-30	2688	88.1311	27.541	0	0	17	1	17	nein	Post / GV
630	1	1	0	0	f	80		2697	88.4262	88.4262	1	0	1	1	4	nein	pat	nm		1	open	nein	1	3	2	2	1
631	3	1	0	1	m	77	2007-08-23	2719	89.1475	46.459	1	2	34	34	37	nein	GV	vm
633	1	1	0	0	m	73		2700	88.5246	88.5246	4	0	2	2	2	nein	pat	ab		1	open	ja	1	2	4	1	2
634	3	1	0	0	m	72		2738	89.7705	89.7705	1	0	1	1	11	nein	pat	nm		1	open	ja	2	2	4	2	1
635	2	1	0	0	m	74		2708	88.7869	88.7869	1	0	15	1	15	nein	pat	vm		1	open	ja	1	2	5	1	2
637	1	1	0	1	m	70	2007-05-23	2719	89.1475	44.0984	2	0	4	4	8	nein	GV	vm
638	3	1	0	0	m	79		2754	90.2951	90.2951	2	0	1	1	1	nein	pat	nm		1	open	ja	2	2	3	4	kA
639	3	1	0	1	m	86	2010-01-11	2755	90.3279	76.3279	2	1	8	8	8	nein	HA	vm
640	1	1	0	0	m	79		2743	89.9344	89.9344	1	0	1	1	8	nein	pat	vm		1	evar	ja	2	2	3	1	2
641	3	1	0	0	m	66		2767	90.7213	90.7213	1	0	1	1	4	nein	pat	nm		1	open	ja	2	2	4	1
642	2	1	0	1	m	82	2008-05-16	2748	90.0984	56.9508	1	11	58	48	58	nein	GV
643	1	1	0	0	m	82		2764	90.623	90.623	2	0	2	2	4	nein	pat	vm		2				3	4	1	1
645	3	1	0	0	m	79		2792	91.541	91.541	1	0	1	1	9	nein	pat	nm		1	open	ja	2	2	4	1	1
646	2	1	0	0	m	84		2769	90.7869	90.7869	0	0	3	1	3	ja	pat	vm		1	open	ja	2	2	2	4	1
647	2	1	0	0	m	85		2770	90.8197	90.8197	2	0	17	1	17	nein	pat	vm		1	kA	ja	2	2	3	3	2
648	2	1	0	1	m	78	2010-01-29	2771	90.8525	78.1311	0	0	4	1	4	nein	Ang
649	3	1	0	0	m	74		2805	91.9672	91.9672	2	0	2	2	3	nein	pat	vm		1	open	ja	2	2	4	1
650	3	1	0	0	m	76		2809	92.0984	92.0984	2	3	5	5	8	ja	ang	vm			open	ja	2	2	2	2	1
651	3	1	0	0		78		2810	92.1311	92.1311	1	0	1	1	1	nein	pat	nm		1	kA	ja	1	3	4	1	1
652	3	1	0	1	f	94	2009-05-25	2818	92.3934	70.5574	1	1	1	1	9	nein	GV	nm
653	3	1	0	0	m	75		2819	92.4262	92.4262	3	0	2	2	9	nein	pat	nm		1	open	ja	2	3	2	3	1
654	1	1	0	0	m	66		2793	91.5738	91.5738	1	0	1	1	1	nein	Pat	vm		1	open	ja	1	2	4	1	1
655	2	1	0	0	f	66		2796	91.6721	91.6721	1	0	11	1	11	nein	pat	vm		1	open	nein	2	2	5	1	1
656	1	1	0	0	m	55		2801	91.8361	91.8361	1	0	1	1	4	nein	pat	vm		1	open	ja	2	2	6	1	1
657	3	1	0	1	m	96	2004-03-31	2828	92.7213	9.21311	2	0	2	2	10	nein	GV	nm
658	2	1	0	0	m	62		2803	91.9016	91.9016	1	0	10	1	10	nein	pat	vm		1	open	ja	1	2	4	1	1
659	3	1	0	1	m	90	2005-03-21	2836	92.9836	21.082	2	1	3	3	12	nein	HA	vm
660	1	1	0	0	m	72		2810	92.1311	92.1311	1	0	1	1	1	nein	Pat	vm		1	open	ja	2	2	3	3	2
661	1	1	0	0	m	86		2820	92.459	92.459	1	0	1	1	4	nein	pat	nm		1	open	ja	1	2	4	1	1
662	3	1	0	0	m	66		2848	93.377	93.377	1	0	1	1	8	nein	ang	nm			open	ja	2	1	5	1	1
663	2	1	0	0	m	71		2827	92.6885	92.6885	1	0	17	1	17	nein	pat	vm		1	open	ja	1	3	4	1	2
664	3	1	0	0	m	88		2863	93.8689	93.8689	2	0	2	2	10	nein	pat	vm		1	open	ja	2	2	3	1	1
665	3	1	0	1	f	74	2008-04-24	2861	93.8033	59.2459	2	4	16	16	16	nein	HA / GV	vm
667	3	1	0	1	m	86	2004-03-07	2870	94.0984	10.0328	1	7	36	36	37	nein	GV
668	3	1	0	0	m	73		2878	94.3607	94.3607	1	2	1	1	3	ja	Pat	nm		1	open	ja	2	2	6	1
669	2	1	0	0	m	73		2861	93.8033	93.8033	1	0	9	1	9	nein	pat	vm		1	open	ja	2	2	4	1	1
670	3	1	0	1	m	74	2004-04-06	2900	95.082	11.8033	1	1	1	1	8	nein	HA	nm
671	2	1	0	0	m	67		2875	94.2623	94.2623	0	0	3	1	3	nein	pat	vm		1	open	ja	2	2	3	4	2
672	1	1	0	1	m	86	2006-05-13	2877	94.3279	37.082	1	1	1	1	2	nein	HA	nm
673	3	1	0	0	m	90		2909	95.377	95.377	1	2	2	2	10	ja	ang	vm				ja	2	2	3	4
674	3	1	0	1	m	84	2003-07-01	2909	95.377	2.88525	1	0	2	2	10	nein	GV	nm
675	2	1	0	0	m	73		2889	94.7213	94.7213	1	0	9	1	9	nein	pat	vm		1	open	ja	2	2	4	1	2
676	3	1	0	0	m	66		2921	95.7705	95.7705	2	0	5	5	8	nein	pat	vm		1	open	ja	2	2	5
677	1	1	0	0	m	59		2912	95.4754	95.4754	1	8	57	57	58	nein	GV	vm
678	3	1	0	1	m	74	2006-12-24	2945	96.5574	45.7377	1	3	28	28	37	nein	GV	vm
679	1	1	0	1	m	87	2007-11-18	2924	95.8689	56.8197	2	0	2	2	2	nein	ANG	vm
680	2	1	0	0	f	89		2929	96.0328	96.0328	1	0	17	1	17	nein	pat	vm		1	open	ja	2	1	2	2	2
682	3	1	0	0	m	85		2968	97.3115	97.3115	6	0	38	38	47	nein	pat	ab		1	open	ja	2	3	2	2	1
683	3	1	0	1	m	76	2011-02-13	2960	97.0492	96.0984	2	0	63	63	63	nein	Ang
684	3	1	0	0	m	74		2968	97.3115	97.3115	1	0	1	1	2	nein	pat	vm		1	open	ja	2	1	2	1
685	3	1	0	1	m	89	2008-09-24	2974	97.5082	67.8689	1	1	1	1	4	nein	HA / GV	vm
686	3	1	0	0	m	80		2976	97.5738	97.5738	1	0	1	1	3	nein	pat	nm		1	evar	ja	2	3	4	1	1
687	1	1	0	1		72	2010-10-18	2957	96.9508	92.8197	1	4	10	10	10	nein	ANG	nm
688	2	1	0	0	m	75		2959	97.0164	97.0164	1	0	10	1	10	nein	pat	vm		1	open	ja	2	2	7	1	1
690	1	1	0	0	m	80		2991	98.0656	98.0656	3	0	2	2	4	nein	pat	nm		1	open	ja	1	2	3	1	2
691	3	1	0	0	m	91		3015	98.8525	98.8525	1	0	1	1	1	nein	pat	nm		1	open	ja	2	2	4	1
692	2	1	0	1	m	91	2005-12-01	3001	98.3934	35.8361	0	0	17	1	17	nein	Ang
693	2	1	0	0	f	83		3002	98.4262	98.4262	1	0	10	1	10	nein	pat	vm		1	open	ja	2	3	3	1	1
694	3	1	0	0	m	74		3027	99.2459	99.2459	4	0	6	6	9	nein	pat	ab		1	open	ja	2	2	4	1	1
695	3	1	0	0	m	70		3035	99.5082	99.5082	1	0	1	1	8	nein	pat	nm		1	open	ja	2	2	7	1
696	3	1	0	1	m	91	2006-11-14	3032	99.4098	47.4754	1	0	1	1	4	nein	GV	nm
697	2	1	0	0	m	75		3008	98.623	98.623	3	0	18	2	18	nein	pat	nm		1	open	ja	2	2	4	1	1
698	3	1	0	1	m	78	2010-12-05	3032	99.4098	96.0984	1	0	1	1	3	nein	Ang	nm
699	3	1	0	1	f	84	2011-01-17	3037	99.5738	97.5082	2	6	10	10	17	nein	HA	vm
700	3	1	0	1	m	83	2010-10-23	3038	99.6066	94.918	1	1	1	1	2	nein	HA	nm
701	3	1	0	0	m	54		3051	100.033	100.033	3	0	2	2	10	nein	pat	nm		1	evar	ja	2	1	5	1
702	3	1	0	0	m	82		3053	100.098	100.098	2	0	5	5	8	nein	pat	vm		1	open	ja	2	2	5	1
703	3	1	0	0	m	71		3051	100.033	100.033	1	0	1	1	1	nein	pat	vm		1	kA	ja	2	2	3	1	1
704	2	1	0	1	f	87	2006-06-28	3037	99.5738	43.8689	0	0	17	1	17	nein	Post
705	1	1	0	0	f	88		3052	100.066	100.066	1	0	1	1	4	nein	ang	nm				ja	2	2	4	2	2
706	2	1	0	0	m	75		3050	100	100	1	0	10	1	10	nein	ang	vm			open	ja	2	2	4	1	1
707	1	1	0	0	m	73		3075	100.82	100.82	2	0	2	2	5	nein	pat	vm		1	open	ja	2	1	4	1	2
708	3	1	0	1	m	68	2009-04-26	3098	101.574	78.9836	6	0	7	7	9	nein	Ang / HA	ab
709	3	1	0	0	m	89		3098	101.574	101.574	1	2	1	1	2	ja	ang	nm			kA	kA	2	2	3	4
710	3	1	0	0	m	83		3098	101.574	101.574	3	0	2	2	3	nein	pat	vm		1	evar	ja	2	2	4	1
712	3	1	0	0	m	68		3114	102.098	102.098	3	1	2	2	2	ja	pat	vm		1	kA	ja	2	1	4	1
713	3	1	0	0	m	90		3129	102.59	102.59	1	0	1	1	9	nein	pat	nm		1	open	ja	2	1	5	1
714	3	1	0	0	m	72		3134	102.754	102.754	1	0	1	1	9	nein	pat	nm		1		ja	2	3	4	1	1
715	2	1	0	1	m	82	2010-02-09	3111	102	89.6393	0	0	17	1	17	nein	Ang / GV
716	3	1	0	0	m	77		3142	103.016	103.016	1	0	1	1	4	nein	pat	vm		1		ja	2	2	4	1	1
717	3	1	0	1	m	91	2006-03-27	3143	103.049	43.5082	1	1	1	1	4	nein	HA	vm
718	1	1	0	0	m	92		3123	102.393	102.393	1	0	1	1	3	nein	ang (betreuerin)	nm			kA	ja	2	3	2	4	2
719	3	1	0	1	f	81	2008-05-09	3152	103.344	68.9836	1	0	1	1	10	nein	GV	vm
720	2	1	0	0	m	79		3125	102.459	102.459	0	0	4	1	4	nein	pat	nm		1	open	ja	2	2	5	1	1
721	3	1	0	1	m	71	2004-02-11	3148	103.213	18.3607	2	1	2	2	2	nein	Ang	vm
722	3	1	0	0	m	59		3160	103.607	103.607	3	0	4	4	8	nein	pat	nm		1	open	ja	2	3	4	1	1
723	2	1	0	0	m	82		3135	102.787	102.787	1	0	10	1	10	nein	pat	nm		1	open	ja	2	2	3	2	2
724	3	1	0	0	m	68		3159	103.574	103.574	5	0	7	7	9	nein	pat	vm		1	open	nein	2	2	3	1
725	3	1	0	0	m	87		3160	103.607	103.607	1	0	1	1	1	nein	pat	nm		1	open	ja	2	2	4	1	1
726	1	1	0	0	m	72		3144	103.082	103.082	1	0	1	1	4	nein	pat	nm		1	evar	ja	2	2	4	1	1
727	3	1	0	0	m	86		3180	104.262	104.262	1	0	1	1	5	nein	ang	nm				ja	2	2	3	1
728	1	1	0	0	m	65		3162	103.672	103.672	2	0	1	1	8	nein	pat	nm		1	open	ja	2	1	5	1	2
729	1	1	0	1	m	74	2008-04-15	3160	103.607	69.3443	1	0	1	1	4	nein	ANG	nm
731	3	1	0	0	m	50		3191	104.623	104.623	4	0	2	2	11	nein	pat	ab		1	open	ja	2	2	7	1
732	3	1	0	0	m	68		3187	104.492	104.492	2	0	4	4	8	nein	pat	vm		1	open	nein	2	3	3	3	1
733	1	1	0	1	m	93	2005-01-06	3164	103.738	30.3279	2	1	2	2	4	nein	HA	nm
734	3	1	0	1	m	85	2011-02-25	3185	104.426	103.836	1	0	1	1	2	nein	Ang	vm
735	2	1	0	1	m	75	2009-09-25	3163	103.705	86.8525	2	1	15	5	15	nein	HA	nm
736	1	1	0	0	m	75		3179	104.23	104.23	1	0	1	1	3	nein	pat	nm		1	open	ja	2	2	4	1	1
737	1	1	0	1	m	89	2006-01-31	3195	104.754	44.0984	2	0	2	2	5	nein	Ang	vm
738	2	1	0	1	m	74	2005-01-11	3195	104.754	31.5738	1	1	58	48	58	nein	GV
739	1	1	0	0	m	71		3211	105.279	105.279	1	0	1	1	1	nein	Pat	vm		1	open	ja	2	2	3	1	1
740	1	1	0	1	m	98	2010-08-15	3218	105.508	99.2131	1	0	1	1	3	nein	ANG	nm
741	3	1	0	0	m	76		3250	106.557	106.557	1	0	1	1	3	nein	pat	nm		1	open	ja	2	3	3	1	1
742	3	1	0	1	m	95	2006-11-22	3253	106.656	55.0164	2	1	6	6	8	nein	HA / GV	vm
743	1	1	0	1	m	85	2009-01-06	3237	106.131	80.6885	2	0	1	1	1	nein	ANG	nm
744	3	1	0	0	m	84		3275	107.377	107.377	1	0	1	1	10	nein	pat	vm		1	open	ja	2	1	5	1	1
745	2	1	0	1	m	85	2004-05-03	3253	106.656	25.1803	0	0	17	1	17	nein	GV
747	1	1	0	0	m	70		3276	107.41	107.41	1	0	1	1	3	nein	pat	nm		1	evar	ja	2	2	2	1	1
749	2	1	0	0	m	83		3281	107.574	107.574	1	0	17	1	17	nein	ang	vm				ja	2	3	2	2	1
750	3	1	0	1	m	79	2006-02-20	3318	108.787	47.9344	2	0	2	2	10	nein	Ang	vm
751	2	1	0	1	m	84	2004-04-18	3295	108.033	26.0656	1	0	10	1	10	nein	HA	nm
752	1	1	0	1	m	76	2010-05-01	3298	108.131	98.3607	1	1	1	1	3	nein	HA	nm
753	3	1	0	0	m	84		3332	109.246	109.246	1	0	1	1	4	nein	pat	nm		1	open	ja	2	1	4	2	1
754	3	1	0	0	m	72		3331	109.213	109.213	1	0	1	1	1	nein	pat	vm		1	open	ja	2	1	7	1
755	3	1	0	1	m	86	2005-05-11	3338	109.443	39.4426	1	0	1	1	3	nein	Ang	nm
756	3	1	0	0	m	87		3343	109.607	109.607	1	0	1	1	2	nein	pat	nm		1	open	ja	2	1	3	3	1
758	1	1	0	0	m	69		3327	109.082	109.082	2	0	4	4	8	nein	pat.	vm		1	open	ja	2	2	3	1	1
759	1	1	0	0	m	87		3334	109.311	109.311	1	0	1	1	4	nein	pat	vm		1	open	ja	2	1	4	1	2
761	2	1	0	1	m	85	2007-03-17	3356	110.033	62.918	1	0	17	1	17	nein	Ang / GV	nm
762	1	1	0	1	m	82	2011-01-02	3367	110.393	108.656	1	0	1	1	4	nein	Ang	nm
763	2	1	0	1	m	90	2003-01-05	3365	110.328	12.9836	1	0	15	1	15	nein	HA / GV
764	2	1	0	0	m	69		3366	110.361	110.361	1	0	17	1	17	nein	pat	vm		1	open	ja	2	2	4	1	1
766	3	1	0	0	m	87		3403	111.574	111.574	1	0	1	1	4	nein	ang	nm				ja	2	2	3	2	1
767	2	1	0	1	m	80	2005-05-09	3407	111.705	42.3934	0	0	17	1	17	nein	Ang
768	1	1	0	1	m	79	2003-03-13	3413	111.902	16.7541	1	0	1	1	1	nein	ANG	nm
770	3	1	0	0	m	70		3444	112.918	112.918	1	3	38	38	46	ja	pat	vm		1	open	ja	2	2	2	4	1
771	3	1	0	1	m	80	2008-10-13	3452	113.18	84.1311	1	2	33	33	37	nein	GV	vm
772	2	1	0	1	m	74	2009-12-01	3429	112.426	97.7705	0	0	4	1	4	nein	Ang
773	3	1	0	1	m	81	2006-10-24	3460	113.443	60.623	1	1	1	1	10	nein	HA	nm
774	1	1	0	0	m	78		3432	112.525	112.525	2	0	1	1	1	nein	pat	nm		1	open	ja	2	1	4	1	1
775	3	1	1	0	m	64		3465	113.607	113.607	1	0	1	1	11	nein	pat	nm		1	evar	ja	2	3	5	1
777	2	1	0	0	m	74		3435	112.623	112.623	1	0	10	1	10	nein	pat	vm		1	evar	ja	2	2	4	1	1
778	3	1	0	0	m	83		3463	113.541	113.541	7	3	8	8	10	nein	pat	nm		1	open	ja	2	2	5	1	1
779	1	1	0	0	m	83		3444	112.918	112.918	1	0	1	1	4	nein	pat	nm		1	open	ja	2	2	4	2	1
780	2	1	0	0	m	82		3442	112.852	112.852	1	0	15	1	15	nein	pat	nm		1	open	ja	2	2	4	1	1
781	1	1	0	0	m	71		3445	112.951	112.951	1	0	1	1	3	nein	pat	nm		1	open	ja	1	2	5	1	2
783	3	1	0	0	m	75		3479	114.066	114.066	1	0	1	1	9	nein	pat	nm		1	open	ja	2	2	4	1	1
784	1	1	0	1	f	87	2007-04-25	3470	113.77	67.8033	2	1	1	1	5	nein	HA	vm
785	3	1	0	0	m	83		3494	114.557	114.557	1	0	1	1	3	nein	pat	vm		1	open	ja	2	2	4	1	1
786	2	1	0	0	m	87		3475	113.934	113.934	1	0	11	1	11	nein	pat	nm		1	open	ja	2	1	4	1	1
787	3	1	0	0	m	71		3499	114.721	114.721	1	0	1	1	1	nein	pat	nm		1	open	ja	2	1	6	1	1
788	3	1	0	0	m	78		3510	115.082	115.082	1	7	40	40	47	ja	pat	ab		1	open	ja	2	1	4	1
789	3	1	0	0	m	61		3511	115.115	115.115	2	0	2	2	9	nein	pat	vm		1		ja	2	3	5	1	1
791	3	1	0	1	m	68	2007-06-03	3524	115.541	70	1	0	1	1	10	nein	Ang	nm
792	3	1	0	1	m	78	2009-04-10	3519	115.377	92.3279	3	0	2	2	2	nein	Ang	vm
793	3	1	0	0	m	86		3529	115.705	115.705	1	0	1	1	10	nein	pat	nm		1	open	ja	2	2	4	1	1
794	1	1	0	0	m	82		3507	114.984	114.984	4	0	2	2	9	nein	pat	ab		1	open	ja	2	2	2	3	1
796	3	1	0	0	f	68		3550	116.393	116.393	1	0	1	1	4	nein	pat	vm		1	open	ja	2	2	6	1
797	1	1	0	0	m	69		3530	115.738	115.738	1	0	1	1	5	nein	pat	vm		1	open	ja	2	2	3	1	1
835	2	1	0	0	m	63		243	7.96721	7.96721	1	0	9	1	9	nein	pat	vm		1	open	ja	2	2	4	1	2
